# Supplementary material for: Global Literature Analysis of Tumor Organoid and Tumor-on-Chip Research
Source: Cancers (Basel). 2025 Jan 1;17(1):108. doi: 10.3390/cancers17010108 (PMC11719888; doi:10.3390/cancers17010108)
Supplement: Supplementary file 1 [file cancers-17-00108-s001.zip]

Archive with 5 entries (5 files):
- .DS_Store
- supplementary figures.pdf
- Table S1.csv
- Table S2.csv
- Table S3.csv
