# Supplementary material for: Global Literature Analysis of Tumor Organoid and Tumor-on-Chip Research
Source: Cancers (Basel). 2025 Jan 1;17(1):108. doi: 10.3390/cancers17010108 (PMC11719888; doi:10.3390/cancers17010108)
Supplement: Supplementary file 1 [file cancers-17-00108-s001.zip › Table S1.csv]

author	year	title	doi	major_organ	organ_type
Wei H and Li Y and Li L and Hu Q and Shi M and Cheng L and Jiang X and Zhou Y and Chen S and Ji Y and Chen L	2023	Novel organoid construction strategy for non-involuting congenital hemangioma for drug validation.	10.1186/s13036-023-00348-6	cardiovascular	vascular
Nagase, K. and Kimura, H. and Yonekura, N. and Koba, S. and Inoue, T. and Narisawa, Y.	2016	Large-cell neuroendocrine carcinoma of the skin: ultrastructural and immunohistochemical findings	10.1111/cup.12794	dermal	dermal
Wang Y and Qian J and Liu T and Xu W and Zhao N and Suo A	2017	Electrospun PBLG/PLA nanofiber membrane for constructing in vitro 3D model of melanoma.	10.1016/j.msec.2017.03.098	dermal	dermal
Miroux-Catarino A and Claro C and Viana I	2018	Giant fibrous hamartoma of infancy: pitfall of CD34 positive dermal mesenchymal tumor.	NA	dermal	dermal
Murali VS and Chang BJ and Fiolka R and Danuser G and Cobanoglu MC and Welf ES	2019	An image-based assay to quantify changes in proliferation and viability upon drug treatment in 3D microenvironments.	10.1186/s12885-019-5694-1	dermal	dermal
Fiorentzis, M. and Viestenz, A. and Seitz, B. and Coupland, S.E. and Heinzelmann, J.	2020	Electrochemotherapy in 3D ocular melanoma spheroids using a customized electrode	10.3791/60611	dermal	dermal
Troiani T and Giunta EF and Tufano M and Vigorito V and Arrigo P and Argenziano G and Ciardiello F and Romano MF and Romano S	2020	Alternative macrophage polarisation associated with resistance to anti-PD1 blockade is possibly supported by the splicing of FKBP51 immunophilin in melanoma patients.	10.1038/s41416-020-0840-8	dermal	dermal
Vilgelm AE and Bergdorf K and Wolf M and Bharti V and Shattuck-Brandt R and Blevins A and Jones C and Phifer C and Lee M and Lowe C and Hongo R and Boyd K and Netterville J and Rohde S and Idrees K and Bauer JA and Westover D and Reinfeld B and Baregamian N and Richmond A and Rathmell WK and Lee E and McDonald OG and Weiss VL	2020	Fine-Needle Aspiration-Based Patient-Derived Cancer Organoids.	10.1016/j.isci.2020.101408	dermal	dermal
Ou L and Wang H and Liu Q and Zhang J and Lu H and Luo L and Shi C and Lin S and Dong L and Guo Y and Huang L and Zhu J and Yin X and Huang AC and Karakousis G and Schuchter L and Amaravadi R and Zheng C and Fan Y and Guo W and Xu X	2021	Dichotomous and stable gamma delta T-cell number and function in healthy individuals.	10.1136/jitc-2020-002274	dermal	dermal
Bharti V and Watkins R and Kumar A and Shattuck-Brandt RL and Mossing A and Mittra A and Shen C and Tsung A and Davies AE and Hanel W and Reneau JC and Chung C and Sizemore GM and Richmond A and Weiss VL and Vilgelm AE	2022	BCL-xL inhibition potentiates cancer therapies by redirecting the outcome of p53 activation from senescence to apoptosis.	10.1016/j.celrep.2022.111826	dermal	dermal
Cornel AM and Dunnebach E and Hofman DA and Das S and Sengupta S and van den Ham F and Wienke J and Strijker JGM and van den Beemt DAMH and Essing AHW and Koopmans B and Engels SAG and Lo Presti V and Szanto CS and George RE and Molenaar JJ and van Heesch S and Dierselhuis MP and Nierkens S	2022	Epigenetic modulation of neuroblastoma enhances T cell and NK cell immunogenicity by inducing a tumor-cell lineage switch.	10.1136/jitc-2022-005002	dermal	dermal
Forsythe SD and Erali RA and Laney P and Sivakumar H and Li W and Skardal A and Soker S and Votanopoulos KI	2022	Application of immune enhanced organoids in modeling personalized Merkel cell carcinoma research.	10.1038/s41598-022-17921-6	dermal	dermal
Ou L and Wang H and Huang H and Zhou Z and Lin Q and Guo Y and Mitchell T and Huang AC and Karakousis G and Schuchter L and Amaravadi R and Guo W and Salvino J and Herlyn M and Xu X	2022	Preclinical platforms to study therapeutic efficacy of human T cells.	10.1002/ctm2.814	dermal	dermal
Porcelli L and Di Fonte R and Pierri CL and Fucci L and Saponaro C and Armenio A and Serrat S and Strippoli S and Fasano R and Volpicella M and Daprile R and Tommasi S and Ressa CM and Guida M and Azzariti A	2022	BRAF(V600E;K601Q) metastatic melanoma patient-derived organoids and docking analysis to predict the response to targeted therapy.	10.1016/j.phrs.2022.106323	dermal	dermal
Ou L and Liu S and Wang H and Guo Y and Guan L and Shen L and Luo R and Elder DE and Huang AC and Karakousis G and Miura J and Mitchell T and Schuchter L and Amaravadi R and Flowers A and Mou H and Yi F and Guo W and Ko J and Chen Q and Tian B and Herlyn M and Xu X	2023	Patient-derived melanoma organoid models facilitate the assessment of immunotherapies.	10.1016/j.ebiom.2023.104614	dermal	dermal
Sun Y and Revach OY and Anderson S and Kessler EA and Wolfe CH and Jenney A and Mills CE and Robitschek EJ and Davis TGR and Kim S and Fu A and Ma X and Gwee J and Tiwari P and Du PP and Sindurakar P and Tian J and Mehta A and Schneider AM and Yizhak K and Sade-Feldman M and LaSalle T and Sharova T and Xie H and Liu S and Michaud WA and Saad-Beretta R and Yates KB and Iracheta-Vellve A and Spetz …	2023	Targeting TBK1 to overcome resistance to cancer immunotherapy.	10.1038/s41586-023-05704-6	dermal	dermal
Eguchi T and Sogawa C and Okusha Y and Uchibe K and Iinuma R and Ono K and Nakano K and Murakami J and Itoh M and Arai K and Fujiwara T and Namba Y and Murata Y and Ohyama K and Shimomura M and Okamura H and Takigawa M and Nakatsura T and Kozaki KI and Okamoto K and Calderwood SK	2018	Organoids with cancer stem cell-like properties secrete exosomes and HSP90 in a 3D nanoenvironment.	10.1371/journal.pone.0191109	endocrine	neuroendocrine
Nonaka D. and Papaxoinis G. and Lamarca A. and Fulford P. and Valle J. and Chakrabarty B.	2018	A study of appendiceal crypt cell adenocarcinoma (so-called goblet cell carcinoid and its related adenocarcinoma)	10.1016/j.humpath.2017.08.005	endocrine	neuroendocrine
Verginelli F and Perconti S and Vespa S and Schiavi F and Prasad SC and Lanuti P and Cama A and Tramontana L and Esposito DL and Guarnieri S and Sheu A and Pantalone MR and Florio R and Morgano A and Rossi C and Bologna G and Marchisio M and D'Argenio A and Taschin E and Visone R and Opocher G and Veronese A and Paties CT and Rajasekhar VK and Sderberg-Nauclr C and Sanna M and Lotti LV and Marian…	2018	Paragangliomas arise through an autonomous vasculo-angio-neurogenic program inhibited by imatinib.	10.1007/s00401-017-1799-2	endocrine	neuroendocrine
Zhang, Chun and Chen, Chunyan and Hui, Hanyu and Yan, Xiaochu	2018	Primary paraganglioma-like dermal melanocytic tumor with local recurrence: a case report	NA	endocrine	neuroendocrine
Kawasaki K and Toshimitsu K and Matano M and Fujita M and Fujii M and Togasaki K and Ebisudani T and Shimokawa M and Takano A and Takahashi S and Ohta Y and Nanki K and Igarashi R and Ishimaru K and Ishida H and Sukawa Y and Sugimoto S and Saito Y and Maejima K and Sasagawa S and Lee H and Kim HG and Ha K and Hamamoto J and Fukunaga K and Maekawa A and Tanabe M and Ishihara S and Hamamoto Y and Y…	2020	An Organoid Biobank of Neuroendocrine Neoplasms Enables Genotype-Phenotype Mapping.	10.1016/j.cell.2020.10.023	endocrine	neuroendocrine
Dijkstra KK and van den Berg JG and Weeber F and van de Haar J and Velds A and Kaing S and Peters DDGC and Eskens FALM and de Groot DA and Tesselaar MET and Voest EE	2021	Patient-Derived Organoid Models of Human Neuroendocrine Carcinoma.	10.3389/fendo.2021.627819	endocrine	neuroendocrine
Elvebakken H. and Perren A. and Scoazec J.-Y. and Tang L.H. and Federspiel B. and Klimstra D.S. and Vestermark L.W. and Ali A.S. and Zlobec I. and Myklebust T.A. and Hjortland G.O. and Langer S.W. and Gronbaek H. and Knigge U. and Tiensuu Janson E. and Sorbye H.	2021	A Consensus-Developed Morphological Re-Evaluation of 196 High-Grade Gastroenteropancreatic Neuroendocrine Neoplasms and Its Clinical Correlations	10.1159/000511905	endocrine	neuroendocrine
Gillette A.A. and Babiarz C.P. and Vandommelen A.R. and Pasch C.A. and Clipson L. and Matkowskyj K.A. and Deming D.A. and Skala M.C.	2021	Autofluorescence imaging of treatment response in neuroendocrine tumor organoids	10.3390/cancers13081873	endocrine	neuroendocrine
Chen, Q. and Li, Z. and Yu, J. and Xie, Q. and Lu, H. and Deng, Y. and Chen, J. and Zhu, W. and Huo, L. and Zhang, Y. and Song, W. and Lan, J. and Cai, J. and Huang, Z. and Wang, Z. and Zhao, H.	2022	Novel gold nanoparticles targeting somatostatin receptor subtype two with near-infrared light for neuroendocrine tumour therapy	10.1007/s12274-022-4555-4	endocrine	neuroendocrine
Chew, D. and Green, V. and Riley, A. and England, R.J. and Greenman, J.	2020	The Changing Face of in vitro Culture Models for Thyroid Cancer Research: A Systematic Literature Review	10.3389/fsurg.2020.00043	endocrine	thyroid
Hu A and Yang LY and Liang J and Lu D and Cao FF	2020	Single-cell RNA sequencing reveals the regenerative potential of thyroid follicular epithelial cells in metastatic thyroid carcinoma.	10.1016/j.bbrc.2020.06.050	endocrine	thyroid
Kong, Y. and Gimple, R.C. and McVicar, R.N. and Hodges, A.P. and Yin, J. and Liu, Y. and Zhan, W. and Snyder, E.Y.	2020	Reprogram Enablement as an Assay for Identifying Early Oncogenic Pathways by Their Ability to Allow Neoplastic Cells to Reacquire an Epiblast State	10.1016/j.stemcr.2020.07.016	endocrine	thyroid
Sondorp LHJ and Ogundipe VML and Groen AH and Kelder W and Kemper A and Links TP and Coppes RP and Kruijff S	2020	Patient-Derived Papillary Thyroid Cancer Organoids for Radioactive Iodine Refractory Screening.	10.3390/cancers12113212	endocrine	thyroid
Bergdorf KN and Phifer CJ and Bechard ME and Lee MA and McDonald OG and Lee E and Weiss VL	2021	Immunofluorescent staining of cancer spheroids and fine-needle aspiration-derived organoids.	10.1016/j.xpro.2021.100578	endocrine	thyroid
Chen D and Tan Y and Li Z and Li W and Yu L and Chen W and Liu Y and Liu L and Guo L and Huang W and Zhao Y	2021	Organoid Cultures Derived From Patients With Papillary Thyroid Cancer.	10.1210/clinem/dgab020	endocrine	thyroid
Jankovic, J. and Dettwiler, M. and Fernndez, M.G. and Tiche, E. and Hahn, K. and April-Monn, S. and Dettmer, M.S. and Kessler, M. and Rottenberg, S. and Campos, M.	2021	Validation of Immunohistochemistry for Canine Proteins Involved in Thyroid Iodine Uptake and Their Expression in Canine Follicular Cell Thyroid Carcinomas (FTCs) and FTC-Derived Organoids	10.1177/03009858211018813	endocrine	thyroid
Khan S and Shin JH and Ferri V and Cheng N and Noel JE and Kuo C and Sunwoo JB and Pratx G	2021	High-resolution positron emission microscopy of patient-derived tumor organoids.	10.1038/s41467-021-26081-6	endocrine	thyroid
Zhao H. and Lu Y. and Zheng J. and Xie Y. and Li Q.	2022	Case report: Intraoperative frozen section analysis of Thyroid paraganglioma	10.3389/fonc.2022.1038076	endocrine	thyroid
Chen D and Su X and Zhu L and Jia H and Han B and Chen H and Liang Q and Hu C and Yang H and Liu L and Li P and Wei W and Zhao Y	2023	Papillary thyroid cancer organoids harboring BRAF(V600E) mutation reveal potentially beneficial effects of BRAF inhibitor-based combination therapies.	10.1186/s12967-022-03848-z	endocrine	thyroid
Scheemaeker S. and Inglebert M. and Daminet S. and Dettwiler M. and Letko A. and Drogemuller C. and Kessler M. and Ducatelle R. and Rottenberg S. and Campos M.	2023	Organoids of patient-derived medullary thyroid carcinoma: The first milestone towards a new in vitro model in dogs	10.1111/vco.12872	endocrine	thyroid
Yang H and Liang Q and Zhang J and Liu J and Wei H and Chen H and Wei W and Chen D and Zhao Y	2023	Establishment of papillary thyroid cancer organoid lines from clinical specimens.	10.3389/fendo.2023.1140888	endocrine	thyroid
Votanopoulos KI and Mazzocchi A and Sivakumar H and Forsythe S and Aleman J and Levine EA and Skardal A	2019	Appendiceal Cancer Patient-Specific Tumor Organoid Model for Predicting Chemotherapy Efficacy Prior to Initiation of Treatment: A Feasibility Study.	10.1245/s10434-018-7008-2	gastrointestinal	appendix
Forsythe SD and Sasikumar S and Moaven O and Sivakumar H and Shen P and Levine EA and Soker S and Skardal A and Votanopoulos KI	2020	Personalized Identification of Optimal HIPEC Perfusion Protocol in Patient-Derived Tumor Organoid Platform.	10.1245/s10434-020-08790-2	gastrointestinal	appendix
Forsythe SD and Erali RA and Sasikumar S and Laney P and Shelkey E and D'Agostino R Jr and Miller LD and Shen P and Levine EA and Soker S and Votanopoulos KI	2021	Organoid Platform in Preclinical Investigation of Personalized Immunotherapy Efficacy in Appendiceal Cancer: Feasibility Study.	10.1158/1078-0432.ccr-21-0982	gastrointestinal	appendix
Liu G and Xiao X and Xia Y and Huang W and Chen W and Xu J and Chen S and Wang H and Wei J and Li H and Shu M and Lu X and Zhang C and He Y	2022	Organoids From Mucinous Appendiceal Adenocarcinomas as High-Fidelity Models for Individual Therapy.	10.3389/fmed.2022.829033	gastrointestinal	appendix
Sato T and Stange DE and Ferrante M and Vries RG and Van Es JH and Van den Brink S and Van Houdt WJ and Pronk A and Van Gorp J and Siersema PD and Clevers H	2011	Long-term expansion of epithelial organoids from human colon, adenoma, adenocarcinoma, and Barrett's epithelium.	10.1053/j.gastro.2011.07.050	gastrointestinal	colon
Juki Z and Limani R and Luci LG and Niki V and Miji A and Tomas D and Krulin B	2012	hGH and GHR expression in large cell neuroendocrine carcinoma of the colon and rectum.	NA	gastrointestinal	colon
Tauro B.J. and Greening D.W. and Mathias R.A. and Mathivanan S. and Ji H. and Simpson R.J.	2013	Two distinct populations of exosomes are released from LIM1863 colon carcinoma cell-derived organoids	10.1074/mcp.m112.021303	gastrointestinal	colon
Xue X and Shah YM	2013	In vitro organoid culture of primary mouse colon tumors.	10.3791/50210	gastrointestinal	colon
Chen M.-G.	2014	Assessment of morbidity due to Schistosoma japonicum infection in China	10.1186/2049-9957-3-6	gastrointestinal	colon
Chen EC and Karl TA and Kalisky T and Gupta SK and O'Brien CA and Longacre TA and van de Rijn M and Quake SR and Clarke MF and Rothenberg ME	2015	KIT Signaling Promotes Growth of Colon Xenograft Tumors in Mice and Is Up-Regulated in a Subset of Human Colon Cancers.	10.1053/j.gastro.2015.05.042	gastrointestinal	colon
Gregorieff A and Liu Y and Inanlou MR and Khomchuk Y and Wrana JL	2015	Yap-dependent reprogramming of Lgr5(+) stem cells drives intestinal regeneration and cancer.	10.1038/nature15382	gastrointestinal	colon
Weren RD and Venkatachalam R and Cazier JB and Farin HF and Kets CM and de Voer RM and Vreede L and Verwiel ET and van Asseldonk M and Kamping EJ and Kiemeney LA and Neveling K and Aben KK and Carvajal-Carmona L and Nagtegaal ID and Schackert HK and Clevers H and van de Wetering M and Tomlinson IP and Ligtenberg MJ and Hoogerbrugge N and Geurts van Kessel A and Kuiper RP	2015	Germline deletions in the tumour suppressor gene FOCAD are associated with polyposis and colorectal cancer development.	10.1002/path.4520	gastrointestinal	colon
Boehnke K and Iversen PW and Schumacher D and Lallena MJ and Haro R and Amat J and Haybaeck J and Liebs S and Lange M and Schfer R and Regenbrecht CR and Reinhard C and Velasco JA	2016	Assay Establishment and Validation of a High-Throughput Screening Platform for Three-Dimensional Patient-Derived Colon Cancer Organoid Cultures.	10.1177/1087057116650965	gastrointestinal	colon
Chen HJ and Wei Z and Sun J and Bhattacharya A and Savage DJ and Serda R and Mackeyev Y and Curley SA and Bu P and Wang L and Chen S and Cohen-Gould L and Huang E and Shen X and Lipkin SM and Copeland NG and Jenkins NA and Shuler ML	2016	A recellularized human colon model identifies cancer driver genes.	10.1038/nbt.3586	gastrointestinal	colon
Koppens MA and Bounova G and Cornelissen-Steijger P and de Vries N and Sansom OJ and Wessels LF and van Lohuizen M	2016	Large variety in a panel of human colon cancer organoids in response to EZH2 inhibition.	10.18632/oncotarget.12002	gastrointestinal	colon
Sakaguchi M and Hisamori S and Oshima N and Sato F and Shimono Y and Sakai Y	2016	miR-137 Regulates the Tumorigenicity of Colon Cancer Stem Cells through the Inhibition of DCLK1.	10.1158/1541-7786.mcr-15-0380	gastrointestinal	colon
Vellinga TT and den Uil S and Rinkes IH and Marvin D and Ponsioen B and Alvarez-Varela A and Fatrai S and Scheele C and Zwijnenburg DA and Snippert H and Vermeulen L and Medema JP and Stockmann HB and Koster J and Fijneman RJ and de Rooij J and Kranenburg O	2016	Collagen-rich stroma in aggressive colon tumors induces mesenchymal gene expression and tumor cell invasion.	10.1038/onc.2016.60	gastrointestinal	colon
Li H and Rokavec M and Jiang L and Horst D and Hermeking H	2017	Antagonistic Effects of p53 and HIF1A on microRNA-34a Regulation of PPP1R11 and STAT3 and Hypoxia-induced Epithelial to Mesenchymal Transition in Colorectal Cancer Cells.	10.1053/j.gastro.2017.04.017	gastrointestinal	colon
Lo YH and Noah TK and Chen MS and Zou W and Borras E and Vilar E and Shroyer NF	2017	SPDEF Induces Quiescence of Colorectal Cancer Cells by Changing the Transcriptional Targets of -catenin.	10.1053/j.gastro.2017.03.048	gastrointestinal	colon
O'Rourke KP and Loizou E and Livshits G and Schatoff EM and Baslan T and Manchado E and Simon J and Romesser PB and Leach B and Han T and Pauli C and Beltran H and Rubin MA and Dow LE and Lowe SW	2017	Transplantation of engineered organoids enables rapid generation of metastatic mouse models of colorectal cancer.	10.1038/nbt.3837	gastrointestinal	colon
Pauli C and Hopkins BD and Prandi D and Shaw R and Fedrizzi T and Sboner A and Sailer V and Augello M and Puca L and Rosati R and McNary TJ and Churakova Y and Cheung C and Triscott J and Pisapia D and Rao R and Mosquera JM and Robinson B and Faltas BM and Emerling BE and Gadi VK and Bernard B and Elemento O and Beltran H and Demichelis F and Kemp CJ and Grandori C and Cantley LC and Rubin MA	2017	Personalized In Vitro and In Vivo Cancer Models to Guide Precision Medicine.	10.1158/2159-8290.cd-16-1154	gastrointestinal	colon
Regan JL and Schumacher D and Staudte S and Steffen A and Haybaeck J and Keilholz U and Schweiger C and Golob-Schwarzl N and Mumberg D and Henderson D and Lehrach H and Regenbrecht CRA and Schfer R and Lange M	2017	Non-Canonical Hedgehog Signaling Is a Positive Regulator of the WNT Pathway and Is Required for the Survival of Colon Cancer Stem Cells.	10.1016/j.celrep.2017.11.025	gastrointestinal	colon
Roper J and Tammela T and Cetinbas NM and Akkad A and Roghanian A and Rickelt S and Almeqdadi M and Wu K and Oberli MA and Snchez-Rivera FJ and Park YK and Liang X and Eng G and Taylor MS and Azimi R and Kedrin D and Neupane R and Beyaz S and Sicinska ET and Suarez Y and Yoo J and Chen L and Zukerberg L and Katajisto P and Deshpande V and Bass AJ and Tsichlis PN and Lees J and Langer R and Hynes …	2017	In vivo genome editing and organoid transplantation models of colorectal cancer and metastasis.	10.1038/nbt.3836	gastrointestinal	colon
Shimokawa M and Ohta Y and Nishikori S and Matano M and Takano A and Fujii M and Date S and Sugimoto S and Kanai T and Sato T	2017	Visualization and targeting of LGR5(+) human colon cancer stem cells.	10.1038/nature22081	gastrointestinal	colon
Shiokawa D and Sato A and Ohata H and Mutoh M and Sekine S and Kato M and Shibata T and Nakagama H and Okamoto K	2017	The Induction of Selected Wnt Target Genes by Tcf1 Mediates Generation of Tumorigenic Colon Stem Cells.	10.1016/j.celrep.2017.04.017	gastrointestinal	colon
Wen YA and Xing X and Harris JW and Zaytseva YY and Mitov MI and Napier DL and Weiss HL and Mark Evers B and Gao T	2017	Adipocytes activate mitochondrial fatty acid oxidation and autophagy to promote tumor growth in colon cancer.	10.1038/cddis.2017.21	gastrointestinal	colon
Yan HHN and Lai JCW and Ho SL and Leung WK and Law WL and Lee JFY and Chan AKW and Tsui WY and Chan ASY and Lee BCH and Yue SSK and Man AHY and Clevers H and Yuen ST and Leung SY	2017	RNF43 germline and somatic mutation in serrated neoplasia pathway and its association with BRAF mutation.	10.1136/gutjnl-2016-311849	gastrointestinal	colon
Bhasin N and Alleyne D and Gray OA and Kupfer SS	2018	Vitamin D Regulation of the Uridine Phosphorylase 1 Gene and Uridine-Induced DNA Damage in Colon in African Americans and European Americans.	10.1053/j.gastro.2018.06.049	gastrointestinal	colon
Blanchard TG and Lapidus R and Banerjee V and Bafford AC and Czinn SJ and Ahmed H and Banerjee A	2018	Upregulation of RASSF1A in Colon Cancer by Suppression of Angiogenesis Signaling and Akt Activation.	10.1159/000492012	gastrointestinal	colon
Dame MK and Attili D and McClintock SD and Dedhia PH and Ouillette P and Hardt O and Chin AM and Xue X and Laliberte J and Katz EL and Newsome GM and Hill DR and Miller AJ and Tsai YH and Agorku D and Altheim CH and Bosio A and Simon B and Samuelson LC and Stoerker JA and Appelman HD and Varani J and Wicha MS and Brenner DE and Shah YM and Spence JR and Colacino JA	2018	Identification, isolation and characterization of human LGR5-positive colon adenoma cells.	10.1242/dev.153049	gastrointestinal	colon
Fuhr L and El-Athman R and Scrima R and Cela O and Carbone A and Knoop H and Li Y and Hoffmann K and Laukkanen MO and Corcione F and Steuer R and Meyer TF and Mazzoccoli G and Capitanio N and Relgio A	2018	The Circadian Clock Regulates Metabolic Phenotype Rewiring Via HKDC1 and Modulates Tumor Progression and Drug Response in Colorectal Cancer.	10.1016/j.ebiom.2018.07.002	gastrointestinal	colon
Kashfi SMH and Almozyan S and Jinks N and Koo BK and Nateri AS	2018	Morphological alterations of cultured human colorectal matched tumour and healthy organoids.	10.18632/oncotarget.24279	gastrointestinal	colon
Liu C and Banister CE and Weige CC and Altomare D and Richardson JH and Contreras CM and Buckhaults PJ	2018	PRDM1 silences stem cell-related genes and inhibits proliferation of human colon tumor organoids.	10.1073/pnas.1802902115	gastrointestinal	colon
Maiuri AR and Li H and Stein BD and Tennessen JM and O'Hagan HM	2018	Inflammation-induced DNA methylation of DNA polymerase gamma alters the metabolic profile of colon tumors.	10.1186/s40170-018-0182-7	gastrointestinal	colon
Namba Y and Sogawa C and Okusha Y and Kawai H and Itagaki M and Ono K and Murakami J and Aoyama E and Ohyama K and Asaumi JI and Takigawa M and Okamoto K and Calderwood SK and Kozaki KI and Eguchi T	2018	Depletion of Lipid Efflux Pump ABCG1 Triggers the Intracellular Accumulation of Extracellular Vesicles and Reduces Aggregation and Tumorigenesis of Metastatic Cancer Cells.	10.3389/fonc.2018.00376	gastrointestinal	colon
Regan JL	2018	Cell fate in colon cancer stem cells: To GLI or not to GLI?	10.1080/23723556.2018.1445940	gastrointestinal	colon
Yan H and Konstorum A and Lowengrub JS	2018	Three-Dimensional Spatiotemporal Modeling of Colon Cancer Organoids Reveals that Multimodal Control of Stem Cell Self-Renewal is a Critical Determinant of Size and Shape in Early Stages of Tumor Growth.	10.1007/s11538-017-0294-1	gastrointestinal	colon
Ahmed M and Jinks N and Babaei-Jadidi R and Kashfi H and Castellanos-Uribe M and May ST and Mukherjee A and Nateri AS	2019	Repurposing Antibacterial AM404 as a Potential Anticancer Drug for Targeting Colorectal Cancer Stem-Like Cells.	10.3390/cancers12010106	gastrointestinal	colon
Bishnupuri KS and Alvarado DM and Khouri AN and Shabsovich M and Chen B and Dieckgraefe BK and Ciorba MA	2019	IDO1 and Kynurenine Pathway Metabolites Activate PI3K-Akt Signaling in the Neoplastic Colon Epithelium to Promote Cancer Cell Proliferation and Inhibit Apoptosis.	10.1158/0008-5472.can-18-0668	gastrointestinal	colon
Blanchard TG and Czinn SJ and Banerjee V and Sharda N and Bafford AC and Mubariz F and Morozov D and Passaniti A and Ahmed H and Banerjee A	2019	Identification of Cross Talk between FoxM1 and RASSF1A as a Therapeutic Target of Colon Cancer.	10.3390/cancers11020199	gastrointestinal	colon
Burocziova M and Burdova K and Martinikova AS and Kasparek P and Kleiblova P and Danielsen SA and Borecka M and Jenikova G and Janekov L and Pavel J and Zemankova P and Schneiderova M and Schwarzova L and Ticha I and Sun XF and Jiraskova K and Liska V and Vodickova L and Vodicka P and Sedlacek R and Kleibl Z and Lothe RA and Korinek V and Macurek L	2019	Truncated PPM1D impairs stem cell response to genotoxic stress and promotes growth of APC-deficient tumors in the mouse colon.	10.1038/s41419-019-2057-4	gastrointestinal	colon
Costales-Carrera A and Fernndez-Barral A and Bustamante-Madrid P and Guerra L and Cantero R and Barbchano A and Muoz A	2019	Plocabulin Displays Strong Cytotoxic Activity in a Personalized Colon Cancer Patient-Derived 3D Organoid Assay.	10.3390/md17110648	gastrointestinal	colon
Courau T and Bonnereau J and Chicoteau J and Bottois H and Remark R and Assante Miranda L and Toubert A and Blery M and Aparicio T and Allez M and Le Bourhis L	2019	Cocultures of human colorectal tumor spheroids with immune cells reveal the therapeutic potential of MICA/B and NKG2A targeting for cancer treatment.	10.1186/s40425-019-0553-9	gastrointestinal	colon
Dong Y and Zhang Y and Kang W and Wang G and Chen H and Higashimori A and Nakatsu G and Go M and Tong JH and Zheng S and To KF and Sung JJ and Yang X and Ng SS and Yu J	2019	VSTM2A suppresses colorectal cancer and antagonizes Wnt signaling receptor LRP6.	10.7150/thno.34989	gastrointestinal	colon
Francies HE and Barthorpe A and McLaren-Douglas A and Barendt WJ and Garnett MJ	2019	Drug Sensitivity Assays of Human Cancer Organoid Cultures.	10.1007/7651_2016_10	gastrointestinal	colon
Kim Y and Lee YS and Kang SW and Kim S and Kim TY and Lee SH and Hwang SW and Kim J and Kim EN and Ju JS and Park YY and Kweon MN	2019	Loss of PKM2 in Lgr5(+) intestinal stem cells promotes colitis-associated colorectal cancer.	10.1038/s41598-019-42707-8	gastrointestinal	colon
Lee YJ and Cho JM and Sai S and Oh JY and Park JA and Oh SJ and Park M and Kwon J and Shin US and Beak JH and Lim SH and Song JY and Hwang SG and Kim EH	2019	5-Fluorouracil as a Tumor-Treating Field-Sensitizer in Colon Cancer Therapy.	10.3390/cancers11121999	gastrointestinal	colon
Maiuri AR and Savant SS and Podicheti R and Rusch DB and O'Hagan HM	2019	DNA methyltransferase inhibition reduces inflammation-induced colon tumorigenesis.	10.1080/15592294.2019.1634986	gastrointestinal	colon
Ohata H and Shiokawa D and Obata Y and Sato A and Sakai H and Fukami M and Hara W and Taniguchi H and Ono M and Nakagama H and Okamoto K	2019	NOX1-Dependent mTORC1 Activation via S100A9 Oxidation in Cancer Stem-like Cells Leads to Colon Cancer Progression.	10.1016/j.celrep.2019.06.085	gastrointestinal	colon
Otte J and Dizdar L and Behrens B and Goering W and Knoefel WT and Wruck W and Stoecklein NH and Adjaye J	2019	FGF Signalling in the Self-Renewal of Colon Cancer Organoids.	10.1038/s41598-019-53907-7	gastrointestinal	colon
Pape J and Magdeldin T and Ali M and Walsh C and Lythgoe M and Emberton M and Cheema U	2019	Cancer invasion regulates vascular complexity in a three-dimensional biomimetic model.	10.1016/j.ejca.2019.07.005	gastrointestinal	colon
Sogawa C and Eguchi T and Okusha Y and Ono K and Ohyama K and Iizuka M and Kawasaki R and Hamada Y and Takigawa M and Sogawa N and Okamoto K and Kozaki KI	2019	A Reporter System Evaluates Tumorigenesis, Metastasis, -catenin/MMP Regulation, and Druggability.	10.1089/ten.tea.2018.0348	gastrointestinal	colon
Thompson JJ and Short SP and Parang B and Brown RE and Li C and Ng VH and Saito-Diaz K and Choksi YA and Washington MK and Smith JJ and Fingleton B and Brand T and Lee E and Coffey RJ and Williams CS	2019	Blood vessel epicardial substance (BVES) reduces LRP6 receptor and cytoplasmic -catenin levels to modulate Wnt signaling and intestinal homeostasis.	10.1093/carcin/bgz007	gastrointestinal	colon
Tian Y and Xu J and Li Y and Zhao R and Du S and Lv C and Wu W and Liu R and Sheng X and Song Y and Bi X and Li G and Li M and Wu X and Lou P and You H and Cui W and Sun J and Shuai J and Ren F and Zhang B and Guo M and Hou X and Wu K and Xue L and Zhang H and Plikus MV and Cong Y and Lengner CJ and Liu Z and Yu Z	2019	MicroRNA-31 Reduces Inflammatory Signaling and Promotes Regeneration in Colon Epithelium, and Delivery of Mimics in Microspheres Reduces Colitis in Mice.	10.1053/j.gastro.2019.02.023	gastrointestinal	colon
Zhang Q and Higginbotham JN and Jeppesen DK and Yang YP and Li W and McKinley ET and Graves-Deal R and Ping J and Britain CM and Dorsett KA and Hartman CL and Ford DA and Allen RM and Vickers KC and Liu Q and Franklin JL and Bellis SL and Coffey RJ	2019	Transfer of Functional Cargo in Exomeres.	10.1016/j.celrep.2019.01.009	gastrointestinal	colon
Dietinger V and Garca de Durango CR and Wiechmann S and Boos SL and Michl M and Neumann J and Hermeking H and Kuster B and Jung P	2020	Wnt-driven LARGE2 mediates laminin-adhesive O-glycosylation in human colonic epithelial cells and colorectal cancer.	10.1186/s12964-020-00561-6	gastrointestinal	colon
Fernndez-Barral A and Costales-Carrera A and Buira SP and Jung P and Ferrer-Mayorga G and Larriba MJ and Bustamante-Madrid P and Domnguez O and Real FX and Guerra-Pastrin L and Lafarga M and Garca-Olmo D and Cantero R and Del Peso L and Batlle E and Rojo F and Muoz A and Barbchano A	2020	Vitamin D differentially regulates colon stem cells in patient-derived normal and tumor organoids.	10.1111/febs.14998	gastrointestinal	colon
Gan T and Stevens AT and Xiong X and Wen YA and Farmer TN and Li AT and Stevens PD and Golshani S and Weiss HL and Evers BM and Gao T	2020	Inhibition of protein tyrosine phosphatase receptor type F suppresses Wnt signaling in colorectal cancer.	10.1038/s41388-020-01472-z	gastrointestinal	colon
Hases L and Indukuri R and Birgersson M and Nguyen-Vu T and Lozano R and Saxena A and Hartman J and Frasor J and Gustafsson J and Katajisto P and Archer A and Williams C	2020	Intestinal estrogen receptor beta suppresses colon inflammation and tumorigenesis in both sexes.	10.1016/j.canlet.2020.06.021	gastrointestinal	colon
Jackson DN and Alula KM and Delgado-Deida Y and Tabti R and Turner K and Wang X and Venuprasad K and Souza RF and Dsaubry L and Theiss AL	2020	The Synthetic Small Molecule FL3 Combats Intestinal Tumorigenesis via Axin1-Mediated Inhibition of Wnt/-Catenin Signaling.	10.1158/0008-5472.can-20-0216	gastrointestinal	colon
Kaymak I and Maier CR and Schmitz W and Campbell AD and Dankworth B and Ade CP and Walz S and Paauwe M and Kalogirou C and Marouf H and Rosenfeldt MT and Gay DM and McGregor GH and Sansom OJ and Schulze A	2020	Mevalonate Pathway Provides Ubiquinone to Maintain Pyrimidine Synthesis and Survival in p53-Deficient Cancer Cells Exposed to Metabolic Stress.	10.1158/0008-5472.can-19-0650	gastrointestinal	colon
Lavitrano M and Ianzano L and Bonomo S and Cialdella A and Cerrito MG and Pisano F and Missaglia C and Giovannoni R and Romano G and McLean CM and Voest EE and D'Amato F and Noli B and Ferri GL and Agostini M and Pucciarelli S and Helin K and Leone BE and Canzonieri V and Grassilli E	2020	BTK inhibitors synergise with 5-FU to treat drug-resistant TP53-null colon cancers.	10.1002/path.5347	gastrointestinal	colon
Li Y and Hu H and Wang Y and Fan Y and Yang Y and Guo B and Xie X and Lian J and Jiang B and Han B and Wang Y and Shao C and Gong Y	2020	CUL4B contributes to cancer stemness by repressing tumor suppressor miR34a in colorectal cancer.	10.1038/s41389-020-0206-3	gastrointestinal	colon
Mizukoshi K and Okazawa Y and Haeno H and Koyama Y and Sulidan K and Komiyama H and Saeki H and Ohtsuji N and Ito Y and Kojima Y and Goto M and Habu S and Hino O and Sakamoto K and Orimo A	2020	Metastatic seeding of human colon cancer cell clusters expressing the hybrid epithelial/mesenchymal state.	10.1002/ijc.32672	gastrointestinal	colon
Mohamed MS and Hazawa M and Kobayashi A and Guillaud L and Watanabe-Nakayama T and Nakayama M and Wang H and Kodera N and Oshima M and Ando T and Wong RW	2020	Spatiotemporally tracking of nano-biofilaments inside the nuclear pore complex core.	10.1016/j.biomaterials.2020.120198	gastrointestinal	colon
Mosa MH and Michels BE and Menche C and Nicolas AM and Darvishi T and Greten FR and Farin HF	2020	A Wnt-Induced Phenotypic Switch in Cancer-Associated Fibroblasts Inhibits EMT in Colorectal Cancer.	10.1158/0008-5472.can-20-0263	gastrointestinal	colon
Ripani P. and Delp J. and Bode K. and Delgado M.E. and Dietrich L. and Betzler V.M. and Yan N. and von Scheven G. and Mayer T.U. and Leist M. and Brunner T.	2020	Thiazolides promote G1 cell cycle arrest in colorectal cancer cells by targeting the mitochondrial respiratory chain	10.1038/s41388-019-1142-6	gastrointestinal	colon
Rudloff I and Jard T and Bachmann M and Elgass KD and Kerr G and Engel R and Richards E and Oliva K and Wilkins S and McMurrick PJ and Abud HE and Mhl H and Nold MF	2020	Molecular signature of interleukin-22 in colon carcinoma cells and organoid models.	10.1016/j.trsl.2019.10.004	gastrointestinal	colon
Shiokawa D and Sakai H and Ohata H and Miyazaki T and Kanda Y and Sekine S and Narushima D and Hosokawa M and Kato M and Suzuki Y and Takeyama H and Kambara H and Nakagama H and Okamoto K	2020	Slow-Cycling Cancer Stem Cells Regulate Progression and Chemoresistance in Colon Cancer.	10.1158/0008-5472.can-20-0378	gastrointestinal	colon
Snyder, J. and Wang, C.-M. and Zhang, A.Q. and Li, Y. and Luchan, J. and Hosic, S. and Koppes, R. and Carrier, R.L. and Koppes, A.	2020	Materials and Microenvironments for Engineering the Intestinal Epithelium	10.1007/s10439-020-02470-8	gastrointestinal	colon
Yan HHN and Siu HC and Ho SL and Yue SSK and Gao Y and Tsui WY and Chan D and Chan AS and Wong JWH and Man AHY and Lee BCH and Chan ASY and Chan AKW and Hui HS and Cheung AKL and Law WL and Lo OSH and Yuen ST and Clevers H and Leung SY	2020	Organoid cultures of early-onset colorectal cancers reveal distinct and rare genetic profiles.	10.1136/gutjnl-2019-320019	gastrointestinal	colon
Zerp, S.F. and Bibi, Z. and Verbrugge, I. and Voest, E.E. and Verheij, M.	2020	Enhancing radiation response by a second-generation TRAIL receptor agonist using a new in vitro organoid model system	10.1016/j.ctro.2020.05.012	gastrointestinal	colon
Adelson RP and Palikuqi B and Weiss Z and Checco A and Schreiner R and Rafii S and Rabbany SY	2021	Morphological characterization of Etv2 vascular explants using fractal analysis and atomic force microscopy.	10.1016/j.mvr.2021.104205	gastrointestinal	colon
Chen T and Zeineldin M and Johnson BA and Dong Y and Narkar A and Li T and Zhu J and Li R and Larman TC	2021	Colonic epithelial adaptation to EGFR-independent growth induces chromosomal instability and is accelerated by prior injury.	10.1016/j.neo.2021.03.010	gastrointestinal	colon
De Oliveira T and Goldhardt T and Edelmann M and Rogge T and Rauch K and Kyuchukov ND and Menck K and Bleckmann A and Kalucka J and Khan S and Gaedcke J and Haubrock M and Beissbarth T and Bohnenberger H and Planque M and Fendt SM and Ackermann L and Ghadimi M and Conradi LC	2021	Effects of the Novel PFKFB3 Inhibitor KAN0438757 on Colorectal Cancer Cells and Its Systemic Toxicity Evaluation In Vivo.	10.3390/cancers13051011	gastrointestinal	colon
DeHaan R.K. and Fisher R. and McCue B. and Huang E.	2021	VERTEPORFIN INHIBITS TUMORIGENESIS IN AN ORGANOID MODEL OF COLITIS-ASSOCIATED CANCER	10.1016/s0016-5085%2821%2902815-8	gastrointestinal	colon
Di Grazia A. and Marafini I. and Pedini G. and Di Fusco D. and Laudisi F. and Dinallo V. and Rosina E. and Stolfi C. and Franze E. and Sileri P. and Sica G. and Monteleone G. and Bagni C. and Monteleone I.	2021	The Fragile X Mental Retardation Protein Regulates RIPK1 and Colorectal Cancer Resistance to Necroptosis	10.1016/j.jcmgh.2020.10.009	gastrointestinal	colon
Frenkel N and Poghosyan S and Alarcn CR and Garca SB and Queiroz K and van den Bent L and Laoukili J and Rinkes IB and Vulto P and Kranenburg O and Hagendoorn J	2021	Long-Lived Human Lymphatic Endothelial Cells to Study Lymphatic Biology and Lymphatic Vessel/Tumor Coculture in a 3D Microfluidic Model.	10.1021/acsbiomaterials.0c01378	gastrointestinal	colon
Gao S and Soares F and Wang S and Wong CC and Chen H and Yang Z and Liu W and Go MYY and Ahmed M and Zeng Y and O'Brien CA and Sung JJY and He HH and Yu J	2021	CRISPR screens identify cholesterol biosynthesis as a therapeutic target on stemness and drug resistance of colon cancer.	10.1038/s41388-021-01882-7	gastrointestinal	colon
Ghate NB and Kim S and Spiller E and Kim S and Shin Y and Rhie SK and Smbatyan G and Lenz HJ and Mumenthaler SM and An W	2021	VprBP directs epigenetic gene silencing through histone H2A phosphorylation in colon cancer.	10.1002/1878-0261.13068	gastrointestinal	colon
Goudar VS and Koduri MP and Ta YN and Chen Y and Chu LA and Lu LS and Tseng FG	2021	Impact of a Desmoplastic Tumor Microenvironment for Colon Cancer Drug Sensitivity: A Study with 3D Chimeric Tumor Spheroids.	10.1021/acsami.1c18249	gastrointestinal	colon
Gowrikumar S and Primeaux M and Pravoverov K and Wu C and Szeglin BC and Sauv CG and Thapa I and Bastola D and Chen XS and Smith JJ and Singh AB and Dhawan P	2021	A Claudin-Based Molecular Signature Identifies High-Risk, Chemoresistant Colorectal Cancer Patients.	10.3390/cells10092211	gastrointestinal	colon
Iftekhar A and Berger H and Bouznad N and Heuberger J and Boccellato F and Dobrindt U and Hermeking H and Sigal M and Meyer TF	2021	Genomic aberrations after short-term exposure to colibactin-producing E. coli transform primary colon epithelial cells.	10.1038/s41467-021-21162-y	gastrointestinal	colon
Ji Y and Liu Y and Sun C and Yu L and Wang Z and Du X and Yang W and Zhang C and Tao C and Wang J and Yang X and Di S and Huang Y	2021	ADCK1 activates the -catenin/TCF signaling pathway to promote the growth and migration of colon cancer cells.	10.1038/s41419-021-03624-9	gastrointestinal	colon
Klemke, L. and De Oliveira, T. and Witt, D. and Winkler, N. and Bohnenberger, H. and Bucala, R. and Conradi, L.-C. and Schulz-Heddergott, R.	2021	Hsp90-stabilized MIF supports tumor progression via macrophage recruitment and angiogenesis in colorectal cancer	10.1038/s41419-021-03426-z	gastrointestinal	colon
Kumar B and Ahmad R and Sharma S and Gowrikumar S and Primeaux M and Rana S and Natarajan A and Oupicky D and Hopkins CR and Dhawan P and Singh AB	2021	PIK3C3 Inhibition Promotes Sensitivity to Colon Cancer Therapy by Inhibiting Cancer Stem Cells.	10.3390/cancers13092168	gastrointestinal	colon
Panneerselvam, Janani and Madka, Venkateshwar and Rai, Rajani and Morris, Katherine T. and Houchen, Courtney W. and Chandrakesan, Parthasarathy and Rao, Chinthalapally V.	2021	Inflammatory Mediators and Gut Microbial Toxins Drive Colon Tumorigenesis by IL-23 Dependent Mechanism	10.3390/cancers13205159	gastrointestinal	colon
Park A and Hwang J and Lee JY and Heo EJ and Na YJ and Kang S and Jeong KS and Kim KY and Shin SJ and Lee H	2021	Synthesis of novel 1H-Pyrazolo[3,4-b]pyridine derivatives as DYRK 1A/1B inhibitors.	10.1016/j.bmcl.2021.128226	gastrointestinal	colon
Prinelli A and Silva-Almeida C and Parks S and Pasotti A and Telopoulou A and Dunlop S and Sutherland E and Lynch M and Ewart MA and Wilde CJ and Tpfer E	2021	In-Plate Cryopreservation of 2D and 3D Cell Models: Innovative Tools for Biomedical Research and Preclinical Drug Discovery.	10.1177/2472555220960028	gastrointestinal	colon
Rao C and Frodyma DE and Southekal S and Svoboda RA and Black AR and Guda C and Mizutani T and Clevers H and Johnson KR and Fisher KW and Lewis RE	2021	KSR1- and ERK-dependent translational regulation of the epithelial-to-mesenchymal transition.	10.7554/elife.66608	gastrointestinal	colon
Regan JL and Schumacher D and Staudte S and Steffen A and Lesche R and Toedling J and Jourdan T and Haybaeck J and Mumberg D and Henderson D and Gyrffy B and Regenbrecht CRA and Keilholz U and Schfer R and Lange M	2021	RNA sequencing of long-term label-retaining colon cancer stem cells identifies novel regulators of quiescence.	10.1016/j.isci.2021.102618	gastrointestinal	colon
Schwartz AJ and Goyert JW and Solanki S and Kerk SA and Chen B and Castillo C and Hsu PP and Do BT and Singhal R and Dame MK and Lee HJ and Spence JR and Lakhal-Littleton S and Vander Heiden MG and Lyssiotis CA and Xue X and Shah YM	2021	Hepcidin sequesters iron to sustain nucleotide metabolism and mitochondrial function in colorectal cancer epithelial cells.	10.1038/s42255-021-00406-7	gastrointestinal	colon
Sharda N. and Ikuse T. and Hill E. and Garcia S. and Czinn S.J. and Bafford A. and Blanchard T.G. and Banerjee A.	2021	Impact of Andrographolide and Melatonin Combinatorial Drug Therapy on Metastatic Colon Cancer Cells and Organoids	10.1177/11795549211012672	gastrointestinal	colon
Shin JH and Jeong J and Maher SE and Lee HW and Lim J and Bothwell ALM	2021	Colon cancer cells acquire immune regulatory molecules from tumor-infiltrating lymphocytes by trogocytosis.	10.1073/pnas.2110241118	gastrointestinal	colon
Singhal R and Mitta SR and Das NK and Kerk SA and Sajjakulnukit P and Solanki S and Andren A and Kumar R and Olive KP and Banerjee R and Lyssiotis CA and Shah YM	2021	HIF-2 activation potentiates oxidative cell death in colorectal cancers by increasing cellular iron.	10.1172/jci143691	gastrointestinal	colon
Takahashi S and Okamoto K and Tanahashi T and Fujimoto S and Nakagawa T and Bando M and Ma B and Kawaguchi T and Fujino Y and Mitsui Y and Kitamura S and Miyamoto H and Sato Y and Muguruma N and Bando Y and Sato T and Fujimori T and Takayama T	2021	S100P Expression via DNA Hypomethylation Promotes Cell Growth in the Sessile Serrated Adenoma/Polyp-Cancer Sequence.	10.1159/000512575	gastrointestinal	colon
Tung KL and Chen KY and Negrete M and Chen T and Safi A and Aljamal AA and Song L and Crawford GE and Ding S and Hsu DS and Shen X	2021	Integrated chromatin and transcriptomic profiling of patient-derived colon cancer organoids identifies personalized drug targets to overcome oxaliplatin resistance.	10.1016/j.gendis.2019.10.012	gastrointestinal	colon
Uhlitz F and Bischoff P and Peidli S and Sieber A and Trinks A and Lthen M and Obermayer B and Blanc E and Ruchiy Y and Sell T and Mamlouk S and Arsie R and Wei TT and Klotz-Noack K and Schwarz RF and Sawitzki B and Kamphues C and Beule D and Landthaler M and Sers C and Horst D and Blthgen N and Morkel M	2021	Mitogen-activated protein kinase activity drives cell trajectories in colorectal cancer.	10.15252/emmm.202114123	gastrointestinal	colon
Zhao X. and Fu J. and Hu B. and Chen L. and Wang J. and Fang J. and Ge C. and Lin H. and Pan K. and Fu L. and Wang L. and Du J. and Xu W.	2021	Serine Metabolism Regulates YAP Activity Through USP7 in Colon Cancer	10.3389/fcell.2021.639111	gastrointestinal	colon
Al Bitar S and Ballout F and Monzer A and Kanso M and Saheb N and Mukherji D and Faraj W and Tawil A and Doughan S and Hussein M and Abou-Kheir W and Gali-Muhtasib H	2022	Thymoquinone Radiosensitizes Human Colorectal Cancer Cells in 2D and 3D Culture Models.	10.3390/cancers14061363	gastrointestinal	colon
Babaei-Jadidi R. and Kashfi H. and Alelwani W. and Karimi Bakhtiari A. and Kattan S.W. and Mansouri O.A. and Mukherjee A. and Lobo D.N. and Nateri A.S.	2022	Anti-miR-135/SPOCK1 axis antagonizes the influence of metabolism on drug response in intestinal/colon tumour organoids	10.1038/s41389-021-00376-1	gastrointestinal	colon
Bajpai P and Banerjee NS and Moore DW and Kim HG and Afaq F and Contreras CM and Heslin MJ and Reddy VB and Peter S and Varambally S and Al Diffalha S and Manne U	2022	Developing 3D Organoid Raft Cultures from Patient-Derived Xenografts as Rapid Models to Screen Efficacy of Experimental Therapeutics.	10.3390/ijms232214392	gastrointestinal	colon
Cai C and Itzel T and Gaitantzi H and de la Torre C and Birgin E and Betge J and Gretz N and Teufel A and Rahbari NN and Ebert MP and Breitkopf-Heinlein K	2022	Identification of liver-derived bone morphogenetic protein (BMP)-9 as a potential new candidate for treatment of colorectal cancer.	10.1111/jcmm.17084	gastrointestinal	colon
Fang G and Lu H and Al-Nakashli R and Chapman R and Zhang Y and Ju LA and Lin G and Stenzel MH and Jin D	2022	Enabling peristalsis of human colon tumor organoids on microfluidic chips.	10.1088/1758-5090/ac2ef9	gastrointestinal	colon
Feng Z and Hom ME and Bearrood TE and Rosenthal ZC and Fernndez D and Ondrus AE and Gu Y and McCormick AK and Tomaske MG and Marshall CR and Kline T and Chen CH and Mochly-Rosen D and Kuo CJ and Chen JK	2022	Targeting colorectal cancer with small-molecule inhibitors of ALDH1B1.	10.1038/s41589-022-01048-w	gastrointestinal	colon
Fukuoka T and Moriwaki K and Takamatsu S and Kondo J and Tanaka-Okamoto M and Tomioka A and Semba M and Komazawa-Sakon S and Kamada Y and Kaji H and Miyamoto Y and Inoue M and Bessho K and Miyoshi Y and Ozono K and Nakano H and Miyoshi E	2022	Lewis glycosphingolipids as critical determinants of TRAIL sensitivity in cancer cells.	10.1038/s41388-022-02434-3	gastrointestinal	colon
Hisamori S and Mukohyama J and Koul S and Hayashi T and Rothenberg ME and Maeda M and Isobe T and Valencia Salazar LE and Qian X and Johnston DM and Qian D and Lao K and Asai N and Kakeji Y and Gennarino VA and Sahoo D and Dalerba P and Shimono Y	2022	Upregulation of BMI1-suppressor miRNAs (miR-200c, miR-203) during terminal differentiation of colon epithelial cells.	10.1007/s00535-022-01865-9	gastrointestinal	colon
Kester L and de Barbanson B and Lyubimova A and Chen LT and van der Schrier V and Alemany A and Mooijman D and Peterson-Maduro J and Drost J and de Ridder J and van Oudenaarden A	2022	Integration of multiple lineage measurements from the same cell reconstructs parallel tumor evolution.	10.1016/j.xgen.2022.100096	gastrointestinal	colon
Kim M and Kim JM and Cho EJ and Sung CO and Kim J and Jang SJ	2022	Data on the evaluation of the relation between -arrestin 2 and YAP phosphorylation in patient-derived colon cancer organoids.	10.1016/j.dib.2022.108506	gastrointestinal	colon
Kim M and Ly SH and Xie Y and Duronio GN and Ford-Roshon D and Hwang JH and Sulahian R and Rennhack JP and So J and Gjoerup O and Talamas JA and Grandclaudon M and Long HW and Doench JG and Sethi NS and Giannakis M and Hahn WC	2022	YAP1 and PRDM14 converge to promote cell survival and tumorigenesis.	10.1016/j.devcel.2021.12.006	gastrointestinal	colon
Kim SC and Park JW and Seo HY and Kim M and Park JH and Kim GH and Lee JO and Shin YK and Bae JM and Koo BK and Jeong SY and Ku JL	2022	Multifocal Organoid Capturing of Colon Cancer Reveals Pervasive Intratumoral Heterogenous Drug Responses.	10.1002/advs.202103360	gastrointestinal	colon
Klemke L and Blume JP and De Oliveira T and Schulz-Heddergott R	2022	Preparation and Cultivation of Colonic and Small Intestinal Murine Organoids Including Analysis of Gene Expression and Organoid Viability.	10.21769/bioprotoc.4298	gastrointestinal	colon
Monzer A. and Wakimian K. and Ballout F. and Bitar S.A. and Yehya A. and Kanso M. and Saheb N. and Tawil A. and Doughan S. and Hussein M. and Mukherji D. and Faraj W. and Gali-Muhtasib H. and Abou-Kheir W.	2022	Novel therapeutic diiminoquinone exhibits anticancer effects on human colorectal cancer cells in two-dimensional and three-dimensional in vitro models	10.3748/wjg.v28.i33.4787	gastrointestinal	colon
Nunna S and Huang YP and Rasa M and Krepelova A and Annunziata F and Adam L and Kppel S and Hsu MH and Neri F	2022	Characterization of Novel -Mangostin and Paeonol Derivatives With Cancer-Selective Cytotoxicity.	10.1158/1535-7163.mct-20-0787	gastrointestinal	colon
Olivera I and Sanz-Pamplona R and Bolaos E and Rodriguez I and Etxeberria I and Cirella A and Egea J and Garasa S and Migueliz I and Eguren-Santamaria I and Sanmamed MF and Glez-Vaz J and Azpilikueta A and Alvarez M and Ochoa MC and Malacrida B and Propper D and de Andrea CE and Berraondo P and Balkwill FR and Teijeira and Melero I	2022	A Therapeutically Actionable Protumoral Axis of Cytokines Involving IL-8, TNF, and IL-1.	10.1158/2159-8290.cd-21-1115	gastrointestinal	colon
Poghosyan S and Frenkel N and Lentzas A and Laoukili J and Rinkes IB and Kranenburg O and Hagendoorn J	2022	Loss of Neuropilin-2 in Murine Mesenchymal-like Colon Cancer Organoids Causes Mesenchymal-to-Epithelial Transition and an Acquired Dependency on Insulin-Receptor Signaling and Autophagy.	10.3390/cancers14030671	gastrointestinal	colon
Regan JL and Schumacher D and Staudte S and Steffen A and Lesche R and Toedling J and Jourdan T and Haybaeck J and Golob-Schwarzl N and Mumberg D and Henderson D and Gyrffy B and Regenbrecht CRA and Keilholz U and Schfer R and Lange M	2022	Identification of a neural development gene expression signature in colon cancer stem cells reveals a role for EGR2 in tumorigenesis.	10.1016/j.isci.2022.104498	gastrointestinal	colon
Song MH and Park JW and Kim MJ and Shin YK and Kim SC and Jeong SY and Ku JL	2022	Colon cancer organoids using monoclonal organoids established in four different lesions of one cancer patient reveal tumor heterogeneity and different real-time responsiveness to anti-cancer drugs.	10.1016/j.biopha.2022.113260	gastrointestinal	colon
Sugimoto, S. and Kobayashi, E. and Kanai, T. and Sato, T.	2022	In Vivo Intestinal Research Using Organoid Transplantation	10.2302/kjm.2022-0019-ir	gastrointestinal	colon
Teijeira A and Migueliz I and Garasa S and Karanikas V and Luri C and Cirella A and Olivera I and Caamero M and Alvarez M and Ochoa MC and Rouzaut A and Rodriguez-Ruiz ME and Sanmamed MF and Klein C and Umaa P and Ponz M and Bacac M and Melero I	2022	Three-dimensional colon cancer organoids model the response to CEA-CD3 T-cell engagers.	10.7150/thno.63359	gastrointestinal	colon
Xiong X and Hasani S and Young LEA and Rivas DR and Skaggs AT and Martinez R and Wang C and Weiss HL and Gentry MS and Sun RC and Gao T	2022	Activation of Drp1 promotes fatty acids-induced metabolic reprograming to potentiate Wnt signaling in colon cancer.	10.1038/s41418-022-00974-5	gastrointestinal	colon
Yu, L.C.-H. and Wei, S.-C. and Li, Y.-H. and Lin, P.-Y. and Chang, X.-Y. and Weng, J.-P. and Shue, Y.-W. and Lai, L.-C. and Wang, J.-T. and Jeng, Y.-M. and Ni, Y.-H.	2022	Invasive Pathobionts Contribute to Colon Cancer Initiation by Counterbalancing Epithelial Antimicrobial Responses	10.1016/j.jcmgh.2021.08.007	gastrointestinal	colon
Zhang Z and Kong X and Ligtenberg MA and van Hal-van Veen SE and Visser NL and de Bruijn B and Stecker K and van der Helm PW and Kuilman T and Hoefsmit EP and Vredevoogd DW and Apriamashvili G and Baars B and Voest EE and Klarenbeek S and Altelaar M and Peeper DS	2022	RNF31 inhibition sensitizes tumors to bystander killing by innate and adaptive immune cells.	10.1016/j.xcrm.2022.100655	gastrointestinal	colon
Zhao W and Pei Q and Zhu Y and Zhan D and Mao G and Wang M and Qiu Y and Zuo K and Pei H and Sun LQ and Wen M and Tan R	2022	The Association of R-Loop Binding Proteins Subtypes with CIN Implicates Therapeutic Strategies in Colorectal Cancer.	10.3390/cancers14225607	gastrointestinal	colon
Deng T and Luo D and Zhang R and Zhao R and Hu Y and Zhao Q and Wang S and Iqbal MZ and Kong X	2023	DOX-loaded hydroxyapatite nanoclusters for colorectal cancer (CRC) chemotherapy: Evaluation based on the cancer cells and organoids.	10.1016/j.slast.2022.10.002	gastrointestinal	colon
Ghate NB and Kim S and Shin Y and Kim J and Doche M and Valena S and Situ A and Kim S and Rhie SK and Lenz HJ and Ulmer TS and Mumenthaler SM and An W	2023	Phosphorylation and stabilization of EZH2 by DCAF1/VprBP trigger aberrant gene silencing in colon cancer.	10.1038/s41467-023-37883-1	gastrointestinal	colon
Jung S. and Park G. and Shin H. and Heo S.C. and Kim Y.	2023	beta-Carotene suppresses cancer cachexia by regulating the adipose tissue metabolism and gut microbiota dysregulation	10.1016/j.jnutbio.2022.109248	gastrointestinal	colon
Kkkse E and Laoukili J and Gorelick AN and Degner S and Lacle M and van den Bent L and Peters NA and Verheem A and Hung WT and Frenkel NC and Wassenaar E and Lansu N and Lenos KJ and Vermeulen L and Koopman M and Roodhart JML and Kops GJPL and Borel Rinkes IHM and Hagendoorn J and Naxerova K and Kranenburg O	2023	Lymphatic Invasion of Plakoglobin-Dependent Tumor Cell Clusters Drives Formation of Polyclonal Lung Metastases in Colon Cancer.	10.1053/j.gastro.2023.02.047	gastrointestinal	colon
Lu Y and Chen Z and Lin Q and Xia X and Lin Y and Yan J and Huang M and Huang R	2023	Anti-colon cancer effects of Spirulina polysaccharide and its mechanism based on 3D models.	10.1016/j.ijbiomac.2022.12.244	gastrointestinal	colon
Mertens S and Huismans MA and Verissimo CS and Ponsioen B and Overmeer R and Proost N and van Tellingen O and van de Ven M and Begthel H and Boj SF and Clevers H and Roodhart JML and Bos JL and Snippert HJG	2023	Drug-repurposing screen on patient-derived organoids identifies therapy-induced vulnerability in KRAS-mutant colon cancer.	10.1016/j.celrep.2023.112324	gastrointestinal	colon
Richon S and Zajac O and Perez Gonzalez C and Matic Vignjevic D	2023	Optimized protocol for the generation of an orthotopic colon cancer mouse model and metastasis.	10.1016/j.xpro.2022.102022	gastrointestinal	colon
Sane S and Srinivasan R and Potts RA and Eikanger M and Zagirova D and Freeling J and Reihe CA and Antony RM and Gupta BK and Lynch D and Bleeker J and Turaihi H and Pillatzki A and Zhou W and Luo X and Linnebacher M and Agany D and Zohim EG and Humphrey LE and Black AR and Rezvani K	2023	UBXN2A suppresses the Rictor-mTORC2 signaling pathway, an established tumorigenic pathway in human colorectal cancer.	10.1038/s41388-023-02686-7	gastrointestinal	colon
Sell T and Klotz C and Fischer MM and Astaburuaga-Garca R and Krug S and Drost J and Clevers H and Sers C and Morkel M and Blthgen N	2023	Oncogenic signaling is coupled to colorectal cancer cell differentiation state.	10.1083/jcb.202204001	gastrointestinal	colon
Strating E and Verhagen MP and Wensink E and Dnnebach E and Wijler L and Aranguren I and De la Cruz AS and Peters NA and Hageman JH and van der Net MMC and van Schelven S and Laoukili J and Fodde R and Roodhart J and Nierkens S and Snippert H and Gloerich M and Rinkes IB and Elias SG and Kranenburg O	2023	Co-cultures of colon cancer cells and cancer-associated fibroblasts recapitulate the aggressive features of mesenchymal-like colon cancer.	10.3389/fimmu.2023.1053920	gastrointestinal	colon
Zhang L and Liu J and Deng M and Chen X and Jiang L and Zhang J and Tao L and Yu W and Qiu Y	2023	Enterococcus faecalis promotes the progression of colorectal cancer via its metabolite: biliverdin.	10.1186/s12967-023-03929-7	gastrointestinal	colon
Zhao YQ and Jin HR and Kim D and Jung SH and Liu S and Wan J and Lo HY and Fu XQ and Wang Q and Hao C and Bellail AC	2023	SUMO1 degrader induces ER stress and ROS accumulation through deSUMOylation of TCF4 and inhibition of its transcription of StarD7 in colon cancer.	10.1002/mc.23560	gastrointestinal	colon
de Vries NL and van de Haar J and Veninga V and Chalabi M and Ijsselsteijn ME and van der Ploeg M and van den Bulk J and Ruano D and van den Berg JG and Haanen JB and Zeverijn LJ and Geurts BS and de Wit GF and Battaglia TW and Gelderblom H and Verheul HMW and Schumacher TN and Wessels LFA and Koning F and de Miranda NFCC and Voest EE	2023	T cells are effectors of immunotherapy in cancers with HLA class I defects.	10.1038/s41586-022-05593-1	gastrointestinal	colon
Karakasheva TA and Lin EW and Tang Q and Qiao E and Waldron TJ and Soni M and Klein-Szanto AJ and Sahu V and Basu D and Ohashi S and Baba K and Giaccone ZT and Walker SR and Frank DA and Wileyto EP and Long Q and Dunagin MC and Raj A and Diehl JA and Wong KK and Bass AJ and Rustgi AK	2018	IL-6 Mediates Cross-Talk between Tumor Cells and Activated Fibroblasts in the Tumor Microenvironment.	10.1158/0008-5472.can-17-2268	gastrointestinal	esophagus
Li X. and Francies H.E. and Secrier M. and Perner J. and Miremadi A. and Galeano-Dalmau N. and Barendt W.J. and Letchford L. and Leyden G.M. and Goffin E.K. and Barthorpe A. and Lightfoot H. and Chen E. and Gilbert J. and Noorani A. and Devonshire G. and Bower L. and Grantham A. and MacRae S. and Grehan N. and Wedge D.C. and Fitzgerald R.C. and Garnett M.J.	2018	Organoid cultures recapitulate esophageal adenocarcinoma heterogeneity providing a model for clonality studies and precision therapeutics	10.1038/s41467-018-05190-9	gastrointestinal	esophagus
Lin S and Liu K and Zhang Y and Jiang M and Lu R and Folts CJ and Gao X and Noble MD and Zhao T and Zhou Z and Lan X and Que J	2018	Pharmacological targeting of p38 MAP-Kinase 6 (MAP2K6) inhibits the growth of esophageal adenocarcinoma.	10.1016/j.cellsig.2018.08.008	gastrointestinal	esophagus
Liu X and Cheng Y and Abraham JM and Wang Z and Wang Z and Ke X and Yan R and Shin EJ and Ngamruengphong S and Khashab MA and Zhang G and McNamara G and Ewald AJ and Lin D and Liu Z and Meltzer SJ	2018	Modeling Wnt signaling by CRISPR-Cas9 genome editing recapitulates neoplasia in human Barrett epithelial organoids.	10.1016/j.canlet.2018.08.017	gastrointestinal	esophagus
Ebbing EA and van der Zalm AP and Steins A and Creemers A and Hermsen S and Rentenaar R and Klein M and Waasdorp C and Hooijer GKJ and Meijer SL and Krishnadath KK and Punt CJA and van Berge Henegouwen MI and Gisbertz SS and van Delden OM and Hulshof MCCM and Medema JP and van Laarhoven HWM and Bijlsma MF	2019	Stromal-derived interleukin 6 drives epithelial-to-mesenchymal transition and therapy resistance in esophageal adenocarcinoma.	10.1073/pnas.1820459116	gastrointestinal	esophagus
Frankell A.M. and Killcoyne S. and Bower L. and Ococks E. and Mok J. and Eldridge M.D. and Noorani A. and Edwards P.A.W. and Grehan N. and Nutzinger B. and Hughes C. and Fidziukiewicz E. and MacRae S. and Northrop A. and Contino G. and Li X. and de la Rue R. and Katz-Summercorn A. and Abbas S. and Loureda D. and O'Donovan M. and Miremadi A. and Malhotra S. and Tripathi M. and Tavare S. and Lynch …	2019	The landscape of selection in 551 esophageal adenocarcinomas defines genomic biomarkers for the clinic	10.1038/s41588-018-0331-5	gastrointestinal	esophagus
Kijima T and Nakagawa H and Shimonosono M and Chandramouleeswaran PM and Hara T and Sahu V and Kasagi Y and Kikuchi O and Tanaka K and Giroux V and Muir AB and Whelan KA and Ohashi S and Naganuma S and Klein-Szanto AJ and Shinden Y and Sasaki K and Omoto I and Kita Y and Muto M and Bass AJ and Diehl JA and Ginsberg GG and Doki Y and Mori M and Uchikado Y and Arigami T and Avadhani NG and Basu D a…	2019	Three-Dimensional Organoids Reveal Therapy Resistance of Esophageal and Oropharyngeal Squamous Cell Carcinoma Cells.	10.1016/j.jcmgh.2018.09.003	gastrointestinal	esophagus
Saito T and Ohashi S and Mizumoto A and Muto M	2019	Patient-derived tumor models of esophageal cancer.	10.1016/bs.enz.2019.10.003	gastrointestinal	esophagus
Barber G and Anand A and Katarzyna Oficjalska and Phelan JJ and Heeran AB and Flis E and Clarke NE and Watson JA and Strangmann J and Flood B and O'Neill H and O'Toole D and MacCarthy F and Ravi N and Reynolds JV and Kay EW and Quante M and O'Sullivan J and Creagh EM	2020	Characterizing caspase-1 involvement during esophageal disease progression.	10.1007/s00262-020-02650-4	gastrointestinal	esophagus
Derouet MF and Allen J and Wilson GW and Ng C and Radulovich N and Kalimuthu S and Tsao MS and Darling GE and Yeung JC	2020	Towards personalized induction therapy for esophageal adenocarcinoma: organoids derived from endoscopic biopsy recapitulate the pre-treatment tumor.	10.1038/s41598-020-71589-4	gastrointestinal	esophagus
Jammula S and Katz-Summercorn AC and Li X and Linossi C and Smyth E and Killcoyne S and Biasci D and Subash VV and Abbas S and Blasko A and Devonshire G and Grantham A and Wronowski F and O'Donovan M and Grehan N and Eldridge MD and Tavar S and Fitzgerald RC	2020	Identification of Subtypes of Barrett's Esophagus and Esophageal Adenocarcinoma Based on DNA Methylation Profiles and Integration of Transcriptome and Genome Data.	10.1053/j.gastro.2020.01.044	gastrointestinal	esophagus
Karakasheva TA and Kijima T and Shimonosono M and Maekawa H and Sahu V and Gabre JT and Cruz-Acua R and Giroux V and Sangwan V and Whelan KA and Natsugoe S and Yoon AJ and Philipone E and Klein-Szanto AJ and Ginsberg GG and Falk GW and Abrams JA and Que J and Basu D and Ferri L and Diehl JA and Bass AJ and Wang TC and Rustgi AK and Nakagawa H	2020	Generation and Characterization of Patient-Derived Head and Neck, Oral, and Esophageal Cancer Organoids.	10.1002/cpsc.109	gastrointestinal	esophagus
Flis E and Barber G and Nulty C and Keogh B and McGuirk P and Anand A and O'Sullivan J and Quante M and Creagh EM	2021	Identification of TLR2 Signalling Mechanisms Which Contribute to Barrett's and Oesophageal Adenocarcinoma Disease Progression.	10.3390/cancers13092065	gastrointestinal	esophagus
Karakasheva TA and Gabre JT and Sachdeva UM and Cruz-Acua R and Lin EW and DeMarshall M and Falk GW and Ginsberg GG and Yang Z and Kim MM and Diffenderfer ES and Pitarresi JR and Li J and Muir AB and Hamilton KE and Nakagawa H and Bass AJ and Rustgi AK	2021	Patient-derived organoids as a platform for modeling a patient's response to chemoradiotherapy in esophageal cancer.	10.1038/s41598-021-00706-8	gastrointestinal	esophagus
Scott SJ and Li X and Jammula S and Devonshire G and Lindon C and Fitzgerald RC and D'Avino PP	2021	Evidence that polyploidy in esophageal adenocarcinoma originates from mitotic slippage caused by defective chromosome attachments.	10.1038/s41418-021-00745-8	gastrointestinal	esophagus
Tang Q and Lento A and Suzuki K and Efe G and Karakasheva T and Long A and Giroux V and Islam M and Wileyto EP and Klein-Szanto AJ and Nakagawa H and Bass A and Rustgi AK	2021	Rab11-FIP1 mediates epithelial-mesenchymal transition and invasion in esophageal cancer.	10.15252/embr.201948351	gastrointestinal	esophagus
Dings MPG and van der Zalm AP and Bootsma S and van Maanen TFJ and Waasdorp C and van den Ende T and Liu D and Bailey P and Koster J and Zwijnenburg DA and Spek CA and Klomp JPG and Oubrie A and Hooijer GKJ and Meijer SL and van Berge Henegouwen MI and Hulshof MC and Bergman J and Oyarce C and Medema JP and van Laarhoven HWM and Bijlsma MF	2022	Estrogen-related receptor alpha drives mitochondrial biogenesis and resistance to neoadjuvant chemoradiation in esophageal cancer.	10.1016/j.xcrm.2022.100802	gastrointestinal	esophagus
Fan N and Raatz L and Chon SH and Quaas A and Bruns C and Zhao Y	2022	Subculture and Cryopreservation of Esophageal Adenocarcinoma Organoids: Pros and Cons for Single Cell Digestion.	10.3791/63281	gastrointestinal	esophagus
Flashner S and Martin C and Matsuura N and Shimonosono M and Tomita Y and Morimoto M and Okolo O and Yu VX and Parikh AS and Klein-Szanto AJP and Yan K and Gabre JT and Lu C and Momen-Heravi F and Rustgi AK and Nakagawa H	2022	Modeling Oral-Esophageal Squamous Cell Carcinoma in 3D Organoids.	10.3791/64676	gastrointestinal	esophagus
Alexander KL and Serrano CA and Chakraborty A and Nearing M and Council LN and Riquelme A and Garrido M and Bellis SL and Smythies LE and Smith PD	2020	Modulation of glycosyltransferase ST6Gal-I in gastric cancer-derived organoids disrupts homeostatic epithelial cell turnover.	10.1074/jbc.ra120.014887	gastrointestinal	gastric antrum
Ahmad R and Dhawan P and Singh AB	2016	Cancer Stem Cell and Gastrointestinal Cancer: Current Status, Targeted Therapy and Future Implications.	10.4172/2167-0501.1000202	gastrointestinal	gastrointestinal
Vlachogiannis G and Hedayat S and Vatsiou A and Jamin Y and Fernndez-Mateos J and Khan K and Lampis A and Eason K and Huntingford I and Burke R and Rata M and Koh DM and Tunariu N and Collins D and Hulkki-Wilson S and Ragulan C and Spiteri I and Moorcraft SY and Chau I and Rao S and Watkins D and Fotiadis N and Bali M and Darvish-Damavandi M and Lote H and Eltahir Z and Smyth EC and Begum R and C…	2018	Patient-derived organoids model treatment response of metastatic gastrointestinal cancers.	10.1126/science.aao2774	gastrointestinal	gastrointestinal
Costales-Carrera A and Fernndez-Barral A and Bustamante-Madrid P and Domnguez O and Guerra-Pastrin L and Cantero R and Del Peso L and Burgos A and Barbchano A and Muoz A	2020	Comparative Study of Organoids from Patient-Derived Normal and Tumor Colon and Rectal Tissue.	10.3390/cancers12082302	gastrointestinal	gastrointestinal
Lier S and Sellmer A and Orben F and Heinzlmeir S and Krau L and Schneeweis C and Hassan Z and Schneider C and Patricia Gloria Schfer A and Pongratz H and Engleitner T and llinger R and Kuisl A and Bassermann F and Schlag C and Kong B and Dove S and Kuster B and Rad R and Reichert M and Wirth M and Saur D and Mahboobi S and Schneider G	2022	A novel Cereblon E3 ligase modulator with antitumor activity in gastrointestinal cancer.	10.1016/j.bioorg.2021.105505	gastrointestinal	gastrointestinal
Temena MA and Acar A	2022	Increased TRIM31 gene expression is positively correlated with SARS-CoV-2 associated genes TMPRSS2 and TMPRSS4 in gastrointestinal cancers.	10.1038/s41598-022-15911-2	gastrointestinal	gastrointestinal
Shuoxin Y and Shuping W and Xinyue Z and Tao Z and Yuanneng C	2023	Progress of research on tumor organoids: A bibliometric analysis of relevant publications from 2011 to 2021.	10.3389/fonc.2023.1092870	gastrointestinal	gastrointestinal
Ladang A and Rapino F and Heukamp LC and Tharun L and Shostak K and Hermand D and Delaunay S and Klevernic I and Jiang Z and Jacques N and Jamart D and Migeot V and Florin A and Gktuna S and Malgrange B and Sansom OJ and Nguyen L and Bttner R and Close P and Chariot A	2015	Elp3 drives Wnt-dependent tumor initiation and regeneration in the intestine.	10.1084/jem.20142288	gastrointestinal	intestine
van Es, J.H. and Clevers, H.	2015	Generation and analysis of mouse intestinal tumors and organoids harboring APC and K-Ras mutations	10.1007/978-1-4939-2297-0_6	gastrointestinal	intestine
Matheson J and Bhnemann C and Carter EJ and Barnes D and Hoppe HJ and Hughes J and Cobbold S and Harper J and Morreau H and Surakhy M and Hassan AB	2016	Epithelial-mesenchymal transition and nuclear -catenin induced by conditional intestinal disruption of Cdh1 with Apc is E-cadherin EC1 domain dependent.	10.18632/oncotarget.11513	gastrointestinal	intestine
Lugli N and Dionellis VS and Ordez-Morn P and Kamileri I and Sotiriou SK and Huelsken J and Halazonetis TD	2017	Enhanced Rate of Acquisition of Point Mutations in Mouse Intestinal Adenomas Compared to Normal Tissue.	10.1016/j.celrep.2017.05.051	gastrointestinal	intestine
Nakaoka T and Saito Y and Shimamoto Y and Muramatsu T and Kimura M and Kanai Y and Saito H	2017	Cluster microRNAs miR-194 and miR-215 suppress the tumorigenicity of intestinal tumor organoids.	10.1111/cas.13165	gastrointestinal	intestine
Nakata T and Shimizu H and Nagata S and Ito G and Fujii S and Suzuki K and Kawamoto A and Ishibashi F and Kuno R and Anzai S and Murano T and Mizutani T and Oshima S and Tsuchiya K and Nakamura T and Hozumi K and Watanabe M and Okamoto R	2017	Indispensable role of Notch ligand-dependent signaling in the proliferation and stem cell niche maintenance of APC-deficient intestinal tumors.	10.1016/j.bbrc.2016.12.031	gastrointestinal	intestine
Zhou W. and Almeqdadi M. and Xifaras M.E. and Riddell I.A. and Yilmaz O.H. and Lippard S.J.	2018	The effect of geometric isomerism on the anticancer activity of the monofunctional platinum complex: Trans -[Pt(NH3)2(phenanthridine)Cl]NO3	10.1039/c8cc00393a	gastrointestinal	intestine
Kadosh E and Snir-Alkalay I and Venkatachalam A and May S and Lasry A and Elyada E and Zinger A and Shaham M and Vaalani G and Mernberger M and Stiewe T and Pikarsky E and Oren M and Ben-Neriah Y	2020	The gut microbiome switches mutant p53 from tumour-suppressive to oncogenic.	10.1038/s41586-020-2541-0	gastrointestinal	intestine
He X and Smith SE and Chen S and Li H and Wu D and Meneses-Giles PI and Wang Y and Hembree M and Yi K and Zhao X and Guo F and Unruh JR and Maddera LE and Yu Z and Scott A and Perera A and Wang Y and Zhao C and Bae K and Box A and Haug JS and Tao F and Hu D and Hansen DM and Qian P and Saha S and Dixon D and Anant S and Zhang D and Lin EH and Sun W and Wiedemann LM and Li L	2021	Tumor-initiating stem cell shapes its microenvironment into an immunosuppressive barrier and pro-tumorigenic niche.	10.1016/j.celrep.2021.109674	gastrointestinal	intestine
Morita A. and Nakayama M. and Wang D. and Murakami K. and Oshima M.	2023	Frequent loss of metastatic ability in subclones of Apc, Kras, Tgfbr2, and Trp53 mutant intestinal tumor organoids	10.1111/cas.15709	gastrointestinal	intestine
Oka T and Higa T and Sugahara O and Koga D and Nakayama S and Nakayama KI	2023	Ablation of p57+ Quiescent Cancer Stem Cells Suppresses Recurrence after Chemotherapy of Intestinal Tumors.	10.1158/0008-5472.can-22-2578	gastrointestinal	intestine
Sui Y and Hoshi N and Ohgaki R and Kong L and Yoshida R and Okamoto N and Kinoshita M and Miyazaki H and Ku Y and Tokunaga E and Ito Y and Watanabe D and Ooi M and Shinohara M and Sasaki K and Zen Y and Kotani T and Matozaki T and Tian Z and Kanai Y and Kodama Y	2023	LAT1 expression influences Paneth cell number and tumor development in Apc(Min/+) mice.	10.1007/s00535-023-01960-5	gastrointestinal	intestine
Wang D and Nguyen HG and Nakayama M and Oshima H and Sun L and Oshima M and Watanabe S	2023	Mapping Nanomechanical Properties of Basal Surfaces in Metastatic Intestinal 3D Living Organoids with High-Speed Scanning Ion Conductance Microscopy.	10.1002/smll.202206213	gastrointestinal	intestine
Koo BK and Spit M and Jordens I and Low TY and Stange DE and van de Wetering M and van Es JH and Mohammed S and Heck AJ and Maurice MM and Clevers H	2012	Tumour suppressor RNF43 is a stem-cell E3 ligase that induces endocytosis of Wnt receptors.	10.1038/nature11308	gastrointestinal	large intestine
Jard, T. and Evans, R.J. and McQuillan, K.L. and Parry, L. and Feng, G.J. and Alvares, B. and Clarke, A.R. and Dale, T.C.	2013	In vivo and in vitro models for the therapeutic targeting of Wnt signaling using a Tet-ON89-catenin system	10.1038/onc.2012.103	gastrointestinal	large intestine
Wiener Z and Band AM and Kallio P and Hgstrm J and Hyvnen V and Kaijalainen S and Ritvos O and Haglund C and Kruuna O and Robine S and Louvard D and Ben-Neriah Y and Alitalo K	2014	Oncogenic mutations in intestinal adenomas regulate Bim-mediated apoptosis induced by TGF-.	10.1073/pnas.1406444111	gastrointestinal	large intestine
Wiener Z and Hgstrm J and Hyvnen V and Band AM and Kallio P and Holopainen T and Dufva O and Haglund C and Kruuna O and Oliver G and Ben-Neriah Y and Alitalo K	2014	Prox1 promotes expansion of the colorectal cancer stem cell population to fuel tumor growth and ischemia resistance.	10.1016/j.celrep.2014.08.034	gastrointestinal	large intestine
Calon A and Lonardo E and Berenguer-Llergo A and Espinet E and Hernando-Momblona X and Iglesias M and Sevillano M and Palomo-Ponce S and Tauriello DV and Byrom D and Cortina C and Morral C and Barcel C and Tosi S and Riera A and Attolini CS and Rossell D and Sancho E and Batlle E	2015	Stromal gene expression defines poor-prognosis subtypes in colorectal cancer.	10.1038/ng.3225	gastrointestinal	large intestine
Weeber F and van de Wetering M and Hoogstraat M and Dijkstra KK and Krijgsman O and Kuilman T and Gadellaa-van Hooijdonk CG and van der Velden DL and Peeper DS and Cuppen EP and Vries RG and Clevers H and Voest EE	2015	Preserved genetic diversity in organoids cultured from biopsies of human colorectal cancer metastases.	10.1073/pnas.1516689112	gastrointestinal	large intestine
van de Wetering M and Francies HE and Francis JM and Bounova G and Iorio F and Pronk A and van Houdt W and van Gorp J and Taylor-Weiner A and Kester L and McLaren-Douglas A and Blokker J and Jaksani S and Bartfeld S and Volckman R and van Sluis P and Li VS and Seepo S and Sekhar Pedamallu C and Cibulskis K and Carter SL and McKenna A and Lawrence MS and Lichtenstein L and Stewart C and Koster J a…	2015	Prospective derivation of a living organoid biobank of colorectal cancer patients.	10.1016/j.cell.2015.03.053	gastrointestinal	large intestine
Fessler E and Drost J and van Hooff SR and Linnekamp JF and Wang X and Jansen M and De Sousa E Melo F and Prasetyanti PR and IJspeert JE and Franitza M and Nrnberg P and van Noesel CJ and Dekker E and Vermeulen L and Clevers H and Medema JP	2016	TGF signaling directs serrated adenomas to the mesenchymal colorectal cancer subtype.	10.15252/emmm.201606184	gastrointestinal	large intestine
Fujii M and Shimokawa M and Date S and Takano A and Matano M and Nanki K and Ohta Y and Toshimitsu K and Nakazato Y and Kawasaki K and Uraoka T and Watanabe T and Kanai T and Sato T	2016	A Colorectal Tumor Organoid Library Demonstrates Progressive Loss of Niche Factor Requirements during Tumorigenesis.	10.1016/j.stem.2016.04.003	gastrointestinal	large intestine
Lpez-Dvila V and Magdeldin T and Welch H and Dwek MV and Uchegbu I and Loizidou M	2016	Efficacy of DOPE/DC-cholesterol liposomes and GCPQ micelles as AZD6244 nanocarriers in a 3D colorectal cancer in vitro model.	10.2217/nnm.15.206	gastrointestinal	large intestine
Saito Y and Nakaoka T and Sakai K and Muramatsu T and Toshimitsu K and Kimura M and Kanai T and Sato T and Saito H	2016	Inhibition of DNA Methylation Suppresses Intestinal Tumor Organoids by Inducing an Anti-Viral Response.	10.1038/srep25311	gastrointestinal	large intestine
Usui T and Sakurai M and Enjoji S and Kawasaki H and Umata K and Ohama T and Fujiwara N and Yabe R and Tsuji S and Yamawaki H and Hazama S and Takenouchi H and Nakajima M and Tsunedomi R and Suzuki N and Nagano H and Sato K	2016	Establishment of a Novel Model for Anticancer Drug Resistance in Three-Dimensional Primary Culture of Tumor Microenvironment.	10.1155/2016/7053872	gastrointestinal	large intestine
Verissimo CS and Overmeer RM and Ponsioen B and Drost J and Mertens S and Verlaan-Klink I and Gerwen BV and van der Ven M and Wetering MV and Egan DA and Bernards R and Clevers H and Bos JL and Snippert HJ	2016	Targeting mutant RAS in patient-derived colorectal cancer organoids by combinatorial drug screening.	10.7554/elife.18489	gastrointestinal	large intestine
Xie, B.-Y. and Wu, A.-W.	2016	Organoid culture of isolated cells from patient-derived tissues with colorectal cancer	10.4103/0366-6999.191782	gastrointestinal	large intestine
Xue X and Ramakrishnan SK and Weisz K and Triner D and Xie L and Attili D and Pant A and Gyrffy B and Zhan M and Carter-Su C and Hardiman KM and Wang TD and Dame MK and Varani J and Brenner D and Fearon ER and Shah YM	2016	Iron Uptake via DMT1 Integrates Cell Cycle with JAK-STAT3 Signaling to Promote Colorectal Tumorigenesis.	10.1016/j.cmet.2016.07.015	gastrointestinal	large intestine
Bozzi F and Mogavero A and Varinelli L and Belfiore A and Manenti G and Caccia C and Volpi CC and Beznoussenko GV and Milione M and Leoni V and Gloghini A and Mironov AA and Leo E and Pilotti S and Pierotti MA and Bongarzone I and Gariboldi M	2017	MIF/CD74 axis is a target for novel therapies in colon carcinomatosis.	10.1186/s13046-016-0475-z	gastrointestinal	large intestine
Cortina C and Turon G and Stork D and Hernando-Momblona X and Sevillano M and Aguilera M and Tosi S and Merlos-Surez A and Stephan-Otto Attolini C and Sancho E and Batlle E	2017	A genome editing approach to study cancer stem cells in human tumors.	10.15252/emmm.201707550	gastrointestinal	large intestine
Devarasetty M and Skardal A and Cowdrick K and Marini F and Soker S	2017	Bioengineered Submucosal Organoids for In Vitro Modeling of Colorectal Cancer.	10.1089/ten.tea.2017.0397	gastrointestinal	large intestine
Devarasetty, M. and Wang, E. and Soker, S. and Skardal, A.	2017	Mesenchymal stem cells support growth and organization of host-liver colorectal-tumor organoids and possibly resistance to chemotherapy	10.1088/1758-5090/aa7484	gastrointestinal	large intestine
Eide PW and Bruun J and Lothe RA and Sveen A	2017	CMScaller: an R package for consensus molecular subtyping of colorectal cancer pre-clinical models.	10.1038/s41598-017-16747-x	gastrointestinal	large intestine
Jiang, L. and Hermeking, H.	2017	MiR-34a and miR-34b/c suppress intestinal tumorigenesis	10.1158/0008-5472.can-16-2183	gastrointestinal	large intestine
Joosten SPJ and Zeilstra J and van Andel H and Mijnals RC and Zaunbrecher J and Duivenvoorden AAM and van de Wetering M and Clevers H and Spaargaren M and Pals ST	2017	MET Signaling Mediates Intestinal Crypt-Villus Development, Regeneration, and Adenoma Formation and Is Promoted by Stem Cell CD44 Isoforms.	10.1053/j.gastro.2017.07.008	gastrointestinal	large intestine
Keysselt K and Kreutzmann T and Rother K and Kerner C and Krohn K and Przybilla J and Buske P and Lffler-Wirth H and Loeffler M and Galle J and Aust G	2017	Different in vivo and in vitro transformation of intestinal stem cells in mismatch repair deficiency.	10.1038/onc.2016.429	gastrointestinal	large intestine
Kochall S and Thepkaysone ML and Garca SA and Betzler AM and Weitz J and Reissfelder C and Schlch S	2017	Isolation of Circulating Tumor Cells in an Orthotopic Mouse Model of Colorectal Cancer.	10.3791/55357	gastrointestinal	large intestine
Libouban MAA and de Roos JADM and Uitdehaag JCM and Willemsen-Seegers N and Mainardi S and Dylus J and de Man J and Tops B and Meijerink JPP and Storchov Z and Buijsman RC and Medema RH and Zaman GJR	2017	Stable aneuploid tumors cells are more sensitive to TTK inhibition than chromosomally unstable cell lines.	10.18632/oncotarget.16213	gastrointestinal	large intestine
Lowenthal, Brett M. and Chan, Theresa W. and Thorson, John A. and Kelly, Kaitlyn J. and Savides, Thomas J. and Valasek, Mark A.	2017	Gastric Medullary Carcinoma with Sporadic Mismatch Repair Deficiency and a TP53 R273C Mutation: An Unusual Case with Wild-Type BRAF	10.1155/2017/3427343	gastrointestinal	large intestine
Magdeldin T and Lpez-Dvila V and Pape J and Cameron GW and Emberton M and Loizidou M and Cheema U	2017	Engineering a vascularised 3D in vitro model of cancer progression.	10.1038/srep44045	gastrointestinal	large intestine
Mohamed Suhaimi NA and Phyo WM and Yap HY and Choy SHY and Wei X and Choudhury Y and Tan WJ and Tan LAPY and Foo RSY and Tan SHS and Tiang Z and Wong CF and Koh PK and Tan MH	2017	Metformin Inhibits Cellular Proliferation and Bioenergetics in Colorectal Cancer Patient-Derived Xenografts.	10.1158/1535-7163.mct-16-0793	gastrointestinal	large intestine
Nakayama M. and Sakai E. and Echizen K. and Yamada Y. and Oshima H. and Han T.-S. and Ohki R. and Fujii S. and Ochiai A. and Robine S. and Voon D.C. and Tanaka T. and Taketo M.M. and Oshima M.	2017	Intestinal cancer progression by mutant p53 through the acquisition of invasiveness associated with complex glandular formation	10.1038/onc.2017.194	gastrointestinal	large intestine
Nie, Y. and Garner, K. and Hussain, L.	2017	Three-dimensional Co-culture more closely mimics in vivo interactions of breast cancer to aid drug discovery	NA	gastrointestinal	large intestine
Roper J and Tammela T and Cetinbas NM and Akkad A and Roghanian A and Rickelt S and Almeqdadi M and Wu K and Oberli MA and Snchez-Rivera F and Park YK and Liang X and Eng G and Taylor MS and Azimi R and Kedrin D and Neupane R and Beyaz S and Sicinska ET and Suarez Y and Yoo J and Chen L and Zukerberg L and Katajisto P and Deshpande V and Bass AJ and Tsichlis PN and Lees J and Langer R and Hynes R…	2017	Corrigendum: In vivo genome editing and organoid transplantation models of colorectal cancer and metastasis.	10.1038/nbt1217-1211a	gastrointestinal	large intestine
Roy P and Canet-Jourdan C and Annereau M and Zajac O and Gelli M and Broutin S and Mercier L and Paci A and Lemare F and Ducreux M and Elias D and Malka D and Boige V and Gor D and Jaulin F	2017	Organoids as preclinical models to improve intraperitoneal chemotherapy effectiveness for colorectal cancer patients with peritoneal metastases: Preclinical models to improve HIPEC.	10.1016/j.ijpharm.2017.07.084	gastrointestinal	large intestine
Schutte M. and Risch T. and Abdavi-Azar N. and Boehnke K. and Schumacher D. and Keil M. and Yildiriman R. and Jandrasits C. and Borodina T. and Amstislavskiy V. and Worth C.L. and Schweiger C. and Liebs S. and Lange M. and Warnatz H.-J. and Butcher L.M. and Barrett J.E. and Sultan M. and Wierling C. and Golob-Schwarzl N. and Lax S. and Uranitsch S. and Becker M. and Welte Y. and Regan J.L. and Si…	2017	Molecular dissection of colorectal cancer in pre-clinical models identifies biomarkers predicting sensitivity to EGFR inhibitors	10.1038/ncomms14262	gastrointestinal	large intestine
Short SP and Costacurta PW and Williams CS	2017	Using 3D Organoid Cultures to Model Intestinal Physiology and Colorectal Cancer.	10.1007/s11888-017-0363-8	gastrointestinal	large intestine
Short SP and Kondo J and Smalley-Freed WG and Takeda H and Dohn MR and Powell AE and Carnahan RH and Washington MK and Tripathi M and Payne DM and Jenkins NA and Copeland NG and Coffey RJ and Reynolds AB	2017	p120-Catenin is an obligate haploinsufficient tumor suppressor in intestinal neoplasia.	10.1172/jci77217	gastrointestinal	large intestine
A P and Xu X and Wang C and Ye L and Yang J	2018	A Bioinformatic Profile of Gene Expression of Colorectal Carcinoma Derived Organoids.	10.1155/2018/2594076	gastrointestinal	large intestine
Bleijenberg A. and Dekker E.	2018	Reverse-engineering the serrated neoplasia pathway using CRISPR-Cas9	10.1038/s41575-018-0035-4	gastrointestinal	large intestine
Borten MA and Bajikar SS and Sasaki N and Clevers H and Janes KA	2018	Automated brightfield morphometry of 3D organoid populations by OrganoSeg.	10.1038/s41598-017-18815-8	gastrointestinal	large intestine
Buzzelli J.N. and Ouaret D. and Brown G. and Allen P.D. and Muschel R.J.	2018	Colorectal cancer liver metastases organoids retain characteristics of original tumor and acquire chemotherapy resistance	10.1016/j.scr.2018.01.016	gastrointestinal	large intestine
Chen KY and Srinivasan T and Lin C and Tung KL and Gao Z and Hsu DS and Lipkin SM and Shen X	2018	Single-Cell Transcriptomics Reveals Heterogeneity and Drug Response of Human Colorectal Cancer Organoids.	10.1109/embc.2018.8512784	gastrointestinal	large intestine
Feng H and Zhao JK and Schiergens TS and Wang PX and Ou BC and Al-Sayegh R and Li ML and Lu AG and Yin S and Thasler WE	2018	Bone marrow-derived mesenchymal stromal cells promote colorectal cancer cell death under low-dose irradiation.	10.1038/bjc.2017.415	gastrointestinal	large intestine
Fumagalli A and Suijkerbuijk SJE and Begthel H and Beerling E and Oost KC and Snippert HJ and van Rheenen J and Drost J	2018	A surgical orthotopic organoid transplantation approach in mice to visualize and study colorectal cancer progression.	10.1038/nprot.2017.137	gastrointestinal	large intestine
Hgstrm J and Heino S and Kallio P and Lhde M and Leppnen VM and Balboa D and Wiener Z and Alitalo K	2018	Transcription Factor PROX1 Suppresses Notch Pathway Activation via the Nucleosome Remodeling and Deacetylase Complex in Colorectal Cancer Stem-like Cells.	10.1158/0008-5472.can-18-0451	gastrointestinal	large intestine
Jaeckel S and Kaller M and Jackstadt R and Gtz U and Mller S and Boos S and Horst D and Jung P and Hermeking H	2018	Ap4 is rate limiting for intestinal tumor formation by controlling the homeostasis of intestinal stem cells.	10.1038/s41467-018-06001-x	gastrointestinal	large intestine
Kim JH and Lee KJ and Seo Y and Kwon JH and Yoon JP and Kang JY and Lee HJ and Park SJ and Hong SP and Cheon JH and Kim WH and Il Kim T	2018	Effects of metformin on colorectal cancer stem cells depend on alterations in glutamine metabolism.	10.1038/s41598-017-18762-4	gastrointestinal	large intestine
Lee SK and Cho YH and Cha PH and Yoon JS and Ro EJ and Jeong WJ and Park J and Kim H and Il Kim T and Min DS and Han G and Choi KY	2018	A small molecule approach to degrade RAS with EGFR repression is a potential therapy for KRAS mutation-driven colorectal cancer resistance to cetuximab.	10.1038/s12276-018-0182-2	gastrointestinal	large intestine
Liu X and Lukowski JK and Flinders C and Kim S and Georgiadis RA and Mumenthaler SM and Hummon AB	2018	MALDI-MSI of Immunotherapy: Mapping the EGFR-Targeting Antibody Cetuximab in 3D Colon-Cancer Cell Cultures.	10.1021/acs.analchem.8b02151	gastrointestinal	large intestine
Liu, X. and Flinders, C. and Mumenthaler, S.M. and Hummon, A.B.	2018	MALDI Mass Spectrometry Imaging for Evaluation of Therapeutics in Colorectal Tumor Organoids	10.1007/s13361-017-1851-4	gastrointestinal	large intestine
Mito A and Nakano Y and Saitoh T and Gouraud SSS and Yamaguchi Y and Sato T and Sasaki N and Kojima-Aikawa K	2018	Lectin ZG16p inhibits proliferation of human colorectal cancer cells via its carbohydrate-binding sites.	10.1093/glycob/cwx088	gastrointestinal	large intestine
Miyoshi H and Maekawa H and Kakizaki F and Yamaura T and Kawada K and Sakai Y and Taketo MM	2018	An improved method for culturing patient-derived colorectal cancer spheroids.	10.18632/oncotarget.25134	gastrointestinal	large intestine
Okazawa Y and Mizukoshi K and Koyama Y and Okubo S and Komiyama H and Kojima Y and Goto M and Habu S and Hino O and Sakamoto K and Orimo A	2018	High-sensitivity Detection of Micrometastases Generated by GFP Lentivirus-transduced Organoids Cultured from a Patient-derived Colon Tumor.	10.3791/57374	gastrointestinal	large intestine
Paquet-Fifield S and Koh SL and Cheng L and Beyit LM and Shembrey C and Mlck C and Behrenbruch C and Papin M and Gironella M and Guelfi S and Nasr R and Grillet F and Prudhomme M and Bourgaux JF and Castells A and Pascussi JM and Heriot AG and Puisieux A and Davis MJ and Pannequin J and Hill AF and Sloan EK and Hollande F	2018	Tight Junction Protein Claudin-2 Promotes Self-Renewal of Human Colorectal Cancer Stem-like Cells.	10.1158/0008-5472.can-17-1869	gastrointestinal	large intestine
Placet M and Arguin G and Molle CM and Babeu JP and Jones C and Carrier JC and Robaye B and Geha S and Boudreau F and Gendron FP	2018	The G protein-coupled P2Y receptor promotes colorectal cancer tumorigenesis by inhibiting apoptosis.	10.1016/j.bbadis.2018.02.008	gastrointestinal	large intestine
Ravindranathan P and Pasham D and Balaji U and Cardenas J and Gu J and Toden S and Goel A	2018	A combination of curcumin and oligomeric proanthocyanidins offer superior anti-tumorigenic properties in colorectal cancer.	10.1038/s41598-018-32267-8	gastrointestinal	large intestine
Ravindranathan P. and Pasham D. and Balaji U. and Cardenas J. and Gu J. and Toden S. and Goel A.	2018	Mechanistic insights into anticancer properties of oligomeric proanthocyanidins from grape seeds in colorectal cancer	10.1093/carcin/bgy034	gastrointestinal	large intestine
Roerink SF and Sasaki N and Lee-Six H and Young MD and Alexandrov LB and Behjati S and Mitchell TJ and Grossmann S and Lightfoot H and Egan DA and Pronk A and Smakman N and van Gorp J and Anderson E and Gamble SJ and Alder C and van de Wetering M and Campbell PJ and Stratton MR and Clevers H	2018	Intra-tumour diversification in colorectal cancer at the single-cell level.	10.1038/s41586-018-0024-3	gastrointestinal	large intestine
Roper J and Tammela T and Akkad A and Almeqdadi M and Santos SB and Jacks T and Yilmaz H	2018	Colonoscopy-based colorectal cancer modeling in mice with CRISPR-Cas9 genome editing and organoid transplantation.	10.1038/nprot.2017.136	gastrointestinal	large intestine
Sakai E and Nakayama M and Oshima H and Kouyama Y and Niida A and Fujii S and Ochiai A and Nakayama KI and Mimori K and Suzuki Y and Hong CP and Ock CY and Kim SJ and Oshima M	2018	Combined Mutation of Apc, Kras, and Tgfbr2 Effectively Drives Metastasis of Intestinal Cancer.	10.1158/0008-5472.can-17-3303	gastrointestinal	large intestine
Stevens PD and Wen YA and Xiong X and Zaytseva YY and Li AT and Wang C and Stevens AT and Farmer TN and Gan T and Weiss HL and Inagaki M and Marchetto S and Borg JP and Gao T	2018	Erbin Suppresses KSR1-Mediated RAS/RAF Signaling and Tumorigenesis in Colorectal Cancer.	10.1158/0008-5472.can-17-3629	gastrointestinal	large intestine
Toden S and Ravindranathan P and Gu J and Cardenas J and Yuchang M and Goel A	2018	Oligomeric proanthocyanidins (OPCs) target cancer stem-like cells and suppress tumor organoid formation in colorectal cancer.	10.1038/s41598-018-21478-8	gastrointestinal	large intestine
Usui T and Sakurai M and Umata K and Elbadawy M and Ohama T and Yamawaki H and Hazama S and Takenouchi H and Nakajima M and Tsunedomi R and Suzuki N and Nagano H and Sato K and Kaneda M and Sasaki K	2018	Hedgehog Signals Mediate Anti-Cancer Drug Resistance in Three-Dimensional Primary Colorectal Cancer Organoid Culture.	10.3390/ijms19041098	gastrointestinal	large intestine
Aleman, J. and Skardal, A.	2019	A multi-site metastasis-on-a-chip microphysiological system for assessing metastatic preference of cancer cells	10.1002/bit.26871	gastrointestinal	large intestine
An H. and Park M. and Kim J. and Han Y.-H.	2019	MiR-5191 functions as a tumor suppressor by targeting RPS6KB1 in colorectal cancer	10.3892/ijo.2019.4865	gastrointestinal	large intestine
Backes Y and Seerden TCJ and van Gestel RSFE and Kranenburg O and Ubink I and Schiffelers RM and van Straten D and van der Capellen MS and van de Weerd S and de Leng WWJ and Siersema PD and Offerhaus GJA and Morsink FH and Ramphal W and Terhaar Sive Droste J and van Lent AUG and Geesing JMJ and Vleggaar FP and Elias SG and Lacle MM and Moons LMG	2019	Tumor Seeding During Colonoscopy as a Possible Cause for Metachronous Colorectal Cancer.	10.1053/j.gastro.2019.07.062	gastrointestinal	large intestine
Bolhaqueiro ACF and Ponsioen B and Bakker B and Klaasen SJ and Kucukkose E and van Jaarsveld RH and Vivi J and Verlaan-Klink I and Hami N and Spierings DCJ and Sasaki N and Dutta D and Boj SF and Vries RGJ and Lansdorp PM and van de Wetering M and van Oudenaarden A and Clevers H and Kranenburg O and Foijer F and Snippert HJG and Kops GJPL	2019	Ongoing chromosomal instability and karyotype evolution in human colorectal cancer organoids.	10.1038/s41588-019-0399-6	gastrointestinal	large intestine
Brandl L and Zhang Y and Kirstein N and Sendelhofert A and Boos SL and Jung P and Greten F and Rad R and Menssen A	2019	Targeting c-MYC through Interference with NAMPT and SIRT1 and Their Association to Oncogenic Drivers in Murine Serrated Intestinal Tumorigenesis.	10.1016/j.neo.2019.07.009	gastrointestinal	large intestine
Brandt R and Sell T and Lthen M and Uhlitz F and Klinger B and Riemer P and Giesecke-Thiel C and Schulze S and El-Shimy IA and Kunkel D and Fauler B and Mielke T and Mages N and Herrmann BG and Sers C and Blthgen N and Morkel M	2019	Cell type-dependent differential activation of ERK by oncogenic KRAS in colon cancer and intestinal epithelium.	10.1038/s41467-019-10954-y	gastrointestinal	large intestine
Codrich M and Comelli M and Malfatti MC and Mio C and Ayyildiz D and Zhang C and Kelley MR and Terrosu G and Pucillo CEM and Tell G	2019	Inhibition of APE1-endonuclease activity affects cell metabolism in colon cancer cells via a p53-dependent pathway.	10.1016/j.dnarep.2019.102675	gastrointestinal	large intestine
Cruz-Gil S and Snchez-Martnez R and Wagner-Reguero S and Stange D and Schlch S and Pape K and Ramrez de Molina A	2019	A more physiological approach to lipid metabolism alterations in cancer: CRC-like organoids assessment.	10.1371/journal.pone.0219944	gastrointestinal	large intestine
Di Mascolo D and Varesano S and Benelli R and Mollica H and Salis A and Zocchi MR and Decuzzi P and Poggi A	2019	Nanoformulated Zoledronic Acid Boosts the V2 T Cell Immunotherapeutic Potential in Colorectal Cancer.	10.3390/cancers12010104	gastrointestinal	large intestine
Fujino S and Ito A and Ohue M and Yasui M and Mizushima T and Doki Y and Mori M and Miyoshi N	2019	Phenotypic heterogeneity of 2D organoid reflects clinical tumor characteristics.	10.1016/j.bbrc.2019.03.173	gastrointestinal	large intestine
Gong P and Wang H and Zhang J and Fu Y and Zhu Z and Wang J and Yin Y and Wang H and Zhou Z and Yang J and Liu L and Gou M and Zeng M and Yuan J and Wang F and Pan X and Xiang R and Weissman SM and Qi F and Liu L	2019	Telomere Maintenance-Associated PML Is a Potential Specific Therapeutic Target of Human Colorectal Cancer.	10.1016/j.tranon.2019.05.010	gastrointestinal	large intestine
Gonzalez-Exposito R and Semiannikova M and Griffiths B and Khan K and Barber LJ and Woolston A and Spain G and von Loga K and Challoner B and Patel R and Ranes M and Swain A and Thomas J and Bryant A and Saffery C and Fotiadis N and Guettler S and Mansfield D and Melcher A and Powles T and Rao S and Watkins D and Chau I and Matthews N and Wallberg F and Starling N and Cunningham D and Gerlinger M	2019	CEA expression heterogeneity and plasticity confer resistance to the CEA-targeting bispecific immunotherapy antibody cibisatamab (CEA-TCB) in patient-derived colorectal cancer organoids.	10.1186/s40425-019-0575-3	gastrointestinal	large intestine
Goto N and Fukuda A and Yamaga Y and Yoshikawa T and Maruno T and Maekawa H and Inamoto S and Kawada K and Sakai Y and Miyoshi H and Taketo MM and Chiba T and Seno H	2019	Lineage tracing and targeting of IL17RB(+) tuft cell-like human colorectal cancer stem cells.	10.1073/pnas.1900251116	gastrointestinal	large intestine
Hagihara T and Kondo J and Endo H and Ohue M and Sakai Y and Inoue M	2019	Hydrodynamic stress stimulates growth of cell clusters via the ANXA1/PI3K/AKT axis in colorectal cancer.	10.1038/s41598-019-56739-7	gastrointestinal	large intestine
Hua F and Shang S and Yang YW and Zhang HZ and Xu TL and Yu JJ and Zhou DD and Cui B and Li K and Lv XX and Zhang XW and Liu SS and Yu JM and Wang F and Zhang C and Huang B and Hu ZW	2019	TRIB3 Interacts With -Catenin and TCF4 to Increase Stem Cell Features of Colorectal Cancer Stem Cells and Tumorigenesis.	10.1053/j.gastro.2018.10.031	gastrointestinal	large intestine
Kondo J and Ekawa T and Endo H and Yamazaki K and Tanaka N and Kukita Y and Okuyama H and Okami J and Imamura F and Ohue M and Kato K and Nomura T and Kohara A and Mori S and Dan S and Inoue M	2019	High-throughput screening in colorectal cancer tissue-originated spheroids.	10.1111/cas.13843	gastrointestinal	large intestine
Liang X and Xie R and Su J and Ye B and Wei S and Liang Z and Bai R and Chen Z and Li Z and Gao X	2019	Inhibition of RNA polymerase III transcription by Triptolide attenuates colorectal tumorigenesis.	10.1186/s13046-019-1232-x	gastrointestinal	large intestine
Liu Y and Deguchi Y and Tian R and Wei D and Wu L and Chen W and Xu W and Xu M and Liu F and Gao S and Jaoude JC and Chrieki SP and Moussalli MJ and Gagea M and Morris J and Broaddus RR and Zuo X and Shureiqi I	2019	Pleiotropic Effects of PPARD Accelerate Colorectal Tumorigenesis, Progression, and Invasion.	10.1158/0008-5472.can-18-1790	gastrointestinal	large intestine
Martin V and Chiriaco C and Modica C and Acquadro A and Cortese M and Galimi F and Perera T and Gammaitoni L and Aglietta M and Comoglio PM and Vigna E and Sangiolo D	2019	Met inhibition revokes IFN-induction of PD-1 ligands in MET-amplified tumours.	10.1038/s41416-018-0315-3	gastrointestinal	large intestine
Mousavi N and Jespersen AJB and Jorgensen LN and Timmermans V and Heegaard S	2019	The density of infiltrating T cells and macrophages in the parental tumour correlates with growth rate of tumoroids established from colorectal adenocarcinoma.	10.1111/iep.12341	gastrointestinal	large intestine
Mousavi N and Truelsen SLB and Hagel G and Jorgensen LN and Harling H and Timmermans V and Melchior LC and Thysen AH and Heegaard S and Thastrup J	2019	KRAS mutations in the parental tumour accelerate in vitro growth of tumoroids established from colorectal adenocarcinoma.	10.1111/iep.12308	gastrointestinal	large intestine
Mukohyama J and Isobe T and Hu Q and Hayashi T and Watanabe T and Maeda M and Yanagi H and Qian X and Yamashita K and Minami H and Mimori K and Sahoo D and Kakeji Y and Suzuki A and Dalerba P and Shimono Y	2019	miR-221 Targets QKI to Enhance the Tumorigenic Capacity of Human Colorectal Cancer Stem Cells.	10.1158/0008-5472.can-18-3544	gastrointestinal	large intestine
Nakano M and Kikushige Y and Miyawaki K and Kunisaki Y and Mizuno S and Takenaka K and Tamura S and Okumura Y and Ito M and Ariyama H and Kusaba H and Nakamura M and Maeda T and Baba E and Akashi K	2019	Dedifferentiation process driven by TGF-beta signaling enhances stem cell properties in human colorectal cancer.	10.1038/s41388-018-0480-0	gastrointestinal	large intestine
Ndreshkjana B and apci A and Klein V and Chanvorachote P and Muenzner JK and Huebner K and Steinmann S and Erlenbach-Wuensch K and Geppert CI and Agaimy A and Ballout F and El-Baba C and Gali-Muhtasib H and Roehe AV and Hartmann A and Tsogoeva SB and Schneider-Stock R	2019	Combination of 5-fluorouracil and thymoquinone targets stem cell gene signature in colorectal cancer cells.	10.1038/s41419-019-1611-4	gastrointestinal	large intestine
Newey A and Griffiths B and Michaux J and Pak HS and Stevenson BJ and Woolston A and Semiannikova M and Spain G and Barber LJ and Matthews N and Rao S and Watkins D and Chau I and Coukos G and Racle J and Gfeller D and Starling N and Cunningham D and Bassani-Sternberg M and Gerlinger M	2019	Immunopeptidomics of colorectal cancer organoids reveals a sparse HLA class I neoantigen landscape and no increase in neoantigens with interferon or MEK-inhibitor treatment.	10.1186/s40425-019-0769-8	gastrointestinal	large intestine
Ng, S. and Tan, W.J. and Pek, M.M.X. and Tan, M.-H. and Kurisawa, M.	2019	Mechanically and chemically defined hydrogel matrices for patient-derived colorectal tumor organoid culture	10.1016/j.biomaterials.2019.119400	gastrointestinal	large intestine
Ooft SN and Weeber F and Dijkstra KK and McLean CM and Kaing S and van Werkhoven E and Schipper L and Hoes L and Vis DJ and van de Haar J and Prevoo W and Snaebjornsson P and van der Velden D and Klein M and Chalabi M and Boot H and van Leerdam M and Bloemendal HJ and Beerepoot LV and Wessels L and Cuppen E and Clevers H and Voest EE	2019	Patient-derived organoids can predict response to chemotherapy in metastatic colorectal cancer patients.	10.1126/scitranslmed.aay2574	gastrointestinal	large intestine
Park YL and Kim HP and Cho YW and Min DW and Cheon SK and Lim YJ and Song SH and Kim SJ and Han SW and Park KJ and Kim TY	2019	Activation of WNT/-catenin signaling results in resistance to a dual PI3K/mTOR inhibitor in colorectal cancer cells harboring PIK3CA mutations.	10.1002/ijc.31662	gastrointestinal	large intestine
Pasch CA and Favreau PF and Yueh AE and Babiarz CP and Gillette AA and Sharick JT and Karim MR and Nickel KP and DeZeeuw AK and Sprackling CM and Emmerich PB and DeStefanis RA and Pitera RT and Payne SN and Korkos DP and Clipson L and Walsh CM and Miller D and Carchman EH and Burkard ME and Lemmon KK and Matkowskyj KA and Newton MA and Ong IM and Bassetti MF and Kimple RJ and Skala MC and Deming …	2019	Patient-Derived Cancer Organoid Cultures to Predict Sensitivity to Chemotherapy and Radiation.	10.1158/1078-0432.ccr-18-3590	gastrointestinal	large intestine
Post JB and Hami N and Mertens AEE and Elfrink S and Bos JL and Snippert HJG	2019	CRISPR-induced RASGAP deficiencies in colorectal cancer organoids reveal that only loss of NF1 promotes resistance to EGFR inhibition.	10.18632/oncotarget.26677	gastrointestinal	large intestine
Quarni W and Dutta R and Green R and Katiri S and Patel B and Mohapatra SS and Mohapatra S	2019	Mithramycin A Inhibits Colorectal Cancer Growth by Targeting Cancer Stem Cells.	10.1038/s41598-019-50917-3	gastrointestinal	large intestine
Ramesh P and Kirov AB and Huels DJ and Medema JP	2019	Isolation, Propagation, and Clonogenicity of Intestinal Stem Cells.	10.1007/7651_2018_179	gastrointestinal	large intestine
Sakahara M and Okamoto T and Oyanagi J and Takano H and Natsume Y and Yamanaka H and Kusama D and Fusejima M and Tanaka N and Mori S and Kawachi H and Ueno M and Sakai Y and Noda T and Nagayama S and Yao R	2019	IFN/STAT signaling controls tumorigenesis and the drug response in colorectal cancer.	10.1111/cas.13964	gastrointestinal	large intestine
Sakatani A and Sonohara F and Goel A	2019	Melatonin-mediated downregulation of thymidylate synthase as a novel mechanism for overcoming 5-fluorouracil associated chemoresistance in colorectal cancer cells.	10.1093/carcin/bgy186	gastrointestinal	large intestine
Schatoff E.M. and Goswami S. and Zafra M.P. and Foronda M. and Shusterman M. and Leach B.I. and Katti A. and Diaz B.J. and Dow L.E.	2019	Distinct colorectal cancer-associated apc mutations dictate response to tankyrase inhibition	10.1158/2159-8290.cd-19-0289	gastrointestinal	large intestine
Schmidt S and Gay D and Uthe FW and Denk S and Paauwe M and Matthes N and Diefenbacher ME and Bryson S and Warrander FC and Erhard F and Ade CP and Baluapuri A and Walz S and Jackstadt R and Ford C and Vlachogiannis G and Valeri N and Otto C and Schlein-Vlk C and Maurus K and Schmitz W and Knight JRP and Wolf E and Strathdee D and Schulze A and Germer CT and Rosenwald A and Sansom OJ and Eilers M…	2019	A MYC-GCN2-eIF2 negative feedback loop limits protein synthesis to prevent MYC-dependent apoptosis in colorectal cancer.	10.1038/s41556-019-0408-0	gastrointestinal	large intestine
Schnalzger TE and de Groot MH and Zhang C and Mosa MH and Michels BE and Rder J and Darvishi T and Wels WS and Farin HF	2019	3D model for CAR-mediated cytotoxicity using patient-derived colorectal cancer organoids.	10.15252/embj.2018100928	gastrointestinal	large intestine
Schumacher D. and Andrieux G. and Boehnke K. and Keil M. and Silvestri A. and Silvestrov M. and Keilholz U. and Haybaeck J. and Erdmann G. and Sachse C. and Templin M. and Hoffmann J. and Boerries M. and Schafer R. and Regenbrecht C.R.A.	2019	Heterogeneous pathway activation and drug response modelled in colorectal-tumor-derived 3D cultures	10.1371/journal.pgen.1008076	gastrointestinal	large intestine
Short SP and Thompson JJ and Bilotta AJ and Chen X and Revetta FL and Washington MK and Williams CS	2019	Serine Threonine Kinase 17A Maintains the Epithelial State in Colorectal Cancer Cells.	10.1158/1541-7786.mcr-18-0990	gastrointestinal	large intestine
Takeda H and Kataoka S and Nakayama M and Ali MAE and Oshima H and Yamamoto D and Park JW and Takegami Y and An T and Jenkins NA and Copeland NG and Oshima M	2019	CRISPR-Cas9-mediated gene knockout in intestinal tumor organoids provides functional validation for colorectal cancer driver genes.	10.1073/pnas.1904714116	gastrointestinal	large intestine
Tang J and Feng Y and Kuick R and Green M and Green M and Sakamoto N and Kurosu Y and Lin J and Cho KR and Fearon ER	2019	Trp53 null and R270H mutant alleles have comparable effects in regulating invasion, metastasis, and gene expression in mouse colon tumorigenesis.	10.1038/s41374-019-0269-y	gastrointestinal	large intestine
Tomicic MT and Steigerwald C and Rasenberger B and Brozovic A and Christmann M	2019	Functional mismatch repair and inactive p53 drive sensitization of colorectal cancer cells to irinotecan via the IAP antagonist BV6.	10.1007/s00204-019-02513-7	gastrointestinal	large intestine
Ubink I and Bolhaqueiro ACF and Elias SG and Raats DAE and Constantinides A and Peters NA and Wassenaar ECE and de Hingh IHJT and Rovers KP and van Grevenstein WMU and Lacl MM and Kops GJPL and Borel Rinkes IHM and Kranenburg O	2019	Organoids from colorectal peritoneal metastases as a platform for improving hyperthermic intraperitoneal chemotherapy.	10.1002/bjs.11206	gastrointestinal	large intestine
Zhan T and Ambrosi G and Wandmacher AM and Rauscher B and Betge J and Rindtorff N and Hussler RS and Hinsenkamp I and Bamberg L and Hessling B and Mller-Decker K and Erdmann G and Burgermeister E and Ebert MP and Boutros M	2019	MEK inhibitors activate Wnt signalling and induce stem cell plasticity in colorectal cancer.	10.1038/s41467-019-09898-0	gastrointestinal	large intestine
Zhao H and Yan C and Hu Y and Mu L and Huang K and Li Q and Li X and Tao D and Qin J	2019	Sphereforming assay vs. organoid culture: Determining longterm stemness and the chemoresistant capacity of primary colorectal cancer cells.	10.3892/ijo.2019.4683	gastrointestinal	large intestine
Abbott J.M. and Zhou Q. and Esquer H. and Pike L. and Broneske T.P. and Rinaldetti S. and Abraham A.D. and Ramirez D.A. and Lunghofer P.J. and Pitts T.M. and Regan D.P. and Tan A.C. and Gustafson D.L. and Messersmith W.A. and LaBarbera D.V.	2020	First-in-class inhibitors of oncogenic CHD1L with preclinical activity against colorectal cancer	10.1158/1535-7163.mct-20-0106	gastrointestinal	large intestine
Adam RS and van Neerven SM and Pleguezuelos-Manzano C and Simmini S and Lveill N and de Groot NE and Holding AN and Markowetz F and Vermeulen L	2020	Intestinal region-specific Wnt signalling profiles reveal interrelation between cell identity and oncogenic pathway activity in cancer development.	10.1186/s12935-020-01661-6	gastrointestinal	large intestine
Amodio V and Yaeger R and Arcella P and Cancelliere C and Lamba S and Lorenzato A and Arena S and Montone M and Mussolin B and Bian Y and Whaley A and Pinnelli M and Murciano-Goroff YR and Vakiani E and Valeri N and Liao WL and Bhalkikar A and Thyparambil S and Zhao HY and de Stanchina E and Marsoni S and Siena S and Bertotti A and Trusolino L and Li BT and Rosen N and Di Nicolantonio F and Barde…	2020	EGFR Blockade Reverts Resistance to KRAS(G12C) Inhibition in Colorectal Cancer.	10.1158/2159-8290.cd-20-0187	gastrointestinal	large intestine
Arena S and Corti G and Durinikova E and Montone M and Reilly NM and Russo M and Lorenzato A and Arcella P and Lazzari L and Rospo G and Pagani M and Cancelliere C and Negrino C and Isella C and Bartolini A and Cassingena A and Amatu A and Mauri G and Sartore-Bianchi A and Mittica G and Medico E and Marsoni S and Linnebacher M and Abrignani S and Siena S and Di Nicolantonio F and Bardelli A	2020	A Subset of Colorectal Cancers with Cross-Sensitivity to Olaparib and Oxaliplatin.	10.1158/1078-0432.ccr-19-2409	gastrointestinal	large intestine
Badder LM and Hollins AJ and Herpers B and Yan K and Ewan KB and Thomas M and Shone JR and Badder DA and Naven M and Ashelford KE and Hargest R and Clarke AR and Esdar C and Buchstaller HP and Treherne JM and Boj S and Ramezanpour B and Wienke D and Price LS and Shaw PH and Dale TC	2020	3D imaging of colorectal cancer organoids identifies responses to Tankyrase inhibitors.	10.1371/journal.pone.0235319	gastrointestinal	large intestine
Brandenberg, N. and Hoehnel, S. and Kuttler, F. and Homicsko, K. and Ceroni, C. and Ringel, T. and Gjorevski, N. and Schwank, G. and Coukos, G. and Turcatti, G. and Lutolf, M.P.	2020	High-throughput automated organoid culture via stem-cell aggregation in microcavity arrays	10.1038/s41551-020-0565-2	gastrointestinal	large intestine
Bruun J. and Kryeziu K. and Eide P.W. and Moosavi S.H. and Eilertsen I.A. and Langerud J. and Rosok B.R. and Totland M.Z. and Brunsell T.H. and Pellinen T. and Saarela J. and Bergsland C.H. and Palmer H.G. and Brudvik K.W. and Guren T. and Dienstmann R. and Guren M.G. and Nesbakken A. and Bjornbeth B.A. and Sveen A. and Lothe R.A.	2020	Patient-Derived Organoids from Multiple Colorectal Cancer Liver Metastases Reveal Moderate Intra-patient Pharmacotranscriptomic Heterogeneity	10.1158/1078-0432.ccr-19-3637	gastrointestinal	large intestine
Chang, S. and Sun, G. and Zhang, D. and Li, Q. and Qian, H.	2020	MiR-3622a-3p acts as a tumor suppressor in colorectal cancer by reducing stemness features and EMT through targeting spalt-like transcription factor 4	10.1038/s41419-020-02789-z	gastrointestinal	large intestine
Chen B and Alvarado DM and Iticovici M and Kau NS and Park H and Parikh PJ and Thotala D and Ciorba MA	2020	Interferon-Induced IDO1 Mediates Radiation Resistance and Is a Therapeutic Target in Colorectal Cancer.	10.1158/2326-6066.cir-19-0282	gastrointestinal	large intestine
Cheung P and Xiol J and Dill MT and Yuan WC and Panero R and Roper J and Osorio FG and Maglic D and Li Q and Gurung B and Calogero RA and Yilmaz H and Mao J and Camargo FD	2020	Regenerative Reprogramming of the Intestinal Stem Cell State via Hippo Signaling Suppresses Metastatic Colorectal Cancer.	10.1016/j.stem.2020.07.003	gastrointestinal	large intestine
Chicote I and Cmara JA and Palmer HG	2020	Advanced Colorectal Cancer Orthotopic Patient-Derived Xenograft Models for Cancer and Stem Cell Research.	10.1007/978-1-0716-0747-3_22	gastrointestinal	large intestine
Cho Y.-H. and Ro E.J. and Yoon J.-S. and Mizutani T. and Kang D.-W. and Park J.-C. and Il Kim T. and Clevers H. and Choi K.-Y.	2020	5-FU promotes stemness of colorectal cancer via p53-mediated WNT/beta-catenin pathway activation	10.1038/s41467-020-19173-2	gastrointestinal	large intestine
Cho YH and Ro EJ and Yoon JS and Kwak DK and Cho J and Kang DW and Lee HY and Choi KY	2020	Small molecule-induced simultaneous destabilization of -catenin and RAS is an effective molecular strategy to suppress stemness of colorectal cancer cells.	10.1186/s12964-020-0519-z	gastrointestinal	large intestine
Demmers LC and Kretzschmar K and Van Hoeck A and Bar-Epram YE and van den Toorn HWP and Koomen M and van Son G and van Gorp J and Pronk A and Smakman N and Cuppen E and Clevers H and Heck AJR and Wu W	2020	Single-cell derived tumor organoids display diversity in HLA class I peptide presentation.	10.1038/s41467-020-19142-9	gastrointestinal	large intestine
Dominijanni A and Devarasetty M and Soker S	2020	Manipulating the Tumor Microenvironment in Tumor Organoids Induces Phenotypic Changes and Chemoresistance.	10.1016/j.isci.2020.101851	gastrointestinal	large intestine
Endo H and Kondo J and Onuma K and Ohue M and Inoue M	2020	Small subset of Wnt-activated cells is an initiator of regrowth in colorectal cancer organoids after irradiation.	10.1111/cas.14683	gastrointestinal	large intestine
Engel RM and Chan WH and Nickless D and Hlavca S and Richards E and Kerr G and Oliva K and McMurrick PJ and Jard T and Abud HE	2020	Patient-Derived Colorectal Cancer Organoids Upregulate Revival Stem Cell Marker Genes following Chemotherapeutic Treatment.	10.3390/jcm9010128	gastrointestinal	large intestine
Favreau PF and He J and Gil DA and Deming DA and Huisken J and Skala MC	2020	Label-free redox imaging of patient-derived organoids using selective plane illumination microscopy.	10.1364/boe.389164	gastrointestinal	large intestine
Ganesh K and Basnet H and Kaygusuz Y and Laughney AM and He L and Sharma R and O'Rourke KP and Reuter VP and Huang YH and Turkekul M and Er EE and Masilionis I and Manova-Todorova K and Weiser MR and Saltz LB and Garcia-Aguilar J and Koche R and Lowe SW and Pe'er D and Shia J and Massagu J	2020	L1CAM defines the regenerative origin of metastasis-initiating cells in colorectal cancer.	10.1038/s43018-019-0006-x	gastrointestinal	large intestine
Ganesh, K.	2020	Plasticity in Motion: Shape-Shifting Lgr5Cells Initiate Colorectal Cancer Metastasis	10.1016/j.stem.2020.03.007	gastrointestinal	large intestine
Han T. and Goswami S. and Hu Y. and Tang F. and Zafra M.P. and Murphy C. and Cao Z. and Poirier J.T. and Khurana E. and Elemento O. and Hechtman J.F. and Ganesh K. and Yaeger R. and Dow L.E.	2020	Lineage reversion drives wnt independence in intestinal cancer	10.1158/2159-8290.cd-19-1536	gastrointestinal	large intestine
Hu X and Zhang L and Li Y and Ma X and Dai W and Gao X and Rao X and Fu G and Wang R and Pan M and Guo Q and Xu X and Zhou Y and Gao J and Zhang Z and Cai S and Peng J and Hua G	2020	Organoid modelling identifies that DACH1 functions as a tumour promoter in colorectal cancer by modulating BMP signalling.	10.1016/j.ebiom.2020.102800	gastrointestinal	large intestine
Hwang JH and Yoon J and Cho YH and Cha PH and Park JC and Choi KY	2020	A mutant KRAS-induced factor REG4 promotes cancer stem cell properties via Wnt/-catenin signaling.	10.1002/ijc.32728	gastrointestinal	large intestine
Jian M. and Ren L. and He G. and Lin Q. and Tang W. and Chen Y. and Chen J. and Liu T. and Ji M. and Wei Y. and Chang W. and Xu J.	2020	A novel patient-derived organoids-based xenografts model for preclinical drug response testing in patients with colorectal liver metastases	10.1186/s12967-020-02407-8	gastrointestinal	large intestine
Kim S and Choung S and Sun RX and Ung N and Hashemi N and Fong EJ and Lau R and Spiller E and Gasho J and Foo J and Mumenthaler SM	2020	Comparison of Cell and Organoid-Level Analysis of Patient-Derived 3D Organoids to Evaluate Tumor Cell Growth Dynamics and Drug Response.	10.1177/2472555220915827	gastrointestinal	large intestine
Komor MA and de Wit M and van den Berg J and Martens de Kemp SR and Delis-van Diemen PM and Bolijn AS and Tijssen M and Schelfhorst T and Piersma SR and Chiasserini D and Sanders J and Rausch C and Hoogstrate Y and Stubbs AP and de Jong M and Jenster G and Carvalho B and Meijer GA and Jimenez CR and Fijneman RJA	2020	Molecular characterization of colorectal adenomas reveals POFUT1 as a candidate driver of tumor progression.	10.1002/ijc.32627	gastrointestinal	large intestine
Kuijt TEF and Lambers MLA and Weterings S and Ponsioen B and Bolhaqueiro ACF and Staijen DHM and Kops GJPL	2020	A Biosensor for the Mitotic Kinase MPS1 Reveals Spatiotemporal Activity Dynamics and Regulation.	10.1016/j.cub.2020.07.062	gastrointestinal	large intestine
Lee S and Lee C and Hwang CY and Kim D and Han Y and Hong SN and Kim SH and Cho KH	2020	Network Inference Analysis Identifies SETDB1 as a Key Regulator for Reverting Colorectal Cancer Cells into Differentiated Normal-Like Cells.	10.1158/1541-7786.mcr-19-0450	gastrointestinal	large intestine
Li L and Duan Q and Zeng Z and Zhao J and Lu J and Sun J and Zhang J and Siwko S and Wong J and Shi T and Zhang X and Liu M and Chen J and Li D	2020	UHRF2 promotes intestinal tumorigenesis through stabilization of TCF4 mediated Wnt/-catenin signaling.	10.1002/ijc.33036	gastrointestinal	large intestine
Li X and Larsson P and Ljuslinder I and hlund D and Myte R and Lfgren-Burstrm A and Zingmark C and Ling A and Edin S and Palmqvist R	2020	Ex Vivo Organoid Cultures Reveal the Importance of the Tumor Microenvironment for Maintenance of Colorectal Cancer Stem Cells.	10.3390/cancers12040923	gastrointestinal	large intestine
Li, H. and Dai, W. and Xia, X. and Wang, R. and Zhao, J. and Han, L. and Mo, S. and Xiang, W. and Du, L. and Zhu, G. and Xie, J. and Yu, J. and Liu, N. and Huang, M. and Zhu, J. and Cai, G.	2020	Modeling tumor development and metastasis using paired organoids derived from patients with colorectal cancer liver metastases	10.1186/s13045-020-00957-4	gastrointestinal	large intestine
Liao H and Li X and Zhao L and Wang Y and Wang X and Wu Y and Zhou X and Fu W and Liu L and Hu HG and Chen YG	2020	A PROTAC peptide induces durable -catenin degradation and suppresses Wnt-dependent intestinal cancer.	10.1038/s41421-020-0171-1	gastrointestinal	large intestine
Liu QQ and Li CM and Fu LN and Wang HL and Tan J and Wang YQ and Sun DF and Gao QY and Chen YX and Fang JY	2020	Enterotoxigenic Bacteroides fragilis induces the stemness in colorectal cancer via upregulating histone demethylase JMJD2B.	10.1080/19490976.2020.1788900	gastrointestinal	large intestine
Lorenzato A and Magr A and Matafora V and Audrito V and Arcella P and Lazzari L and Montone M and Lamba S and Deaglio S and Siena S and Bertotti A and Trusolino L and Bachi A and Di Nicolantonio F and Bardelli A and Arena S	2020	Vitamin C Restricts the Emergence of Acquired Resistance to EGFR-Targeted Therapies in Colorectal Cancer.	10.3390/cancers12030685	gastrointestinal	large intestine
Luo MJ and Palmieri M and Riffkin CD and Sakthianandeswaren A and Djajawi TM and Hirokawa Y and Shuttleworth V and Segal DH and White CA and Nhu D and Lessene G and Lee M and Gibbs P and Huang DCS and Sieber OM and Gong JN	2020	Defining the susceptibility of colorectal cancers to BH3-mimetic compounds.	10.1038/s41419-020-02815-0	gastrointestinal	large intestine
McCuaig S and Barras D and Mann EH and Friedrich M and Bullers SJ and Janney A and Garner LC and Domingo E and Koelzer VH and Delorenzi M and Tejpar S and Maughan TS and West NR and Powrie F	2020	The Interleukin 22 Pathway Interacts with Mutant KRAS to Promote Poor Prognosis in Colon Cancer.	10.1158/1078-0432.ccr-19-1086	gastrointestinal	large intestine
Mis M and O'Brien S and Steinhart Z and Lin S and Hart T and Moffat J and Angers S	2020	IPO11 mediates catenin nuclear import in a subset of colorectal cancers.	10.1083/jcb.201903017	gastrointestinal	large intestine
Morral C and Stanisavljevic J and Batlle E	2020	Protocol for Efficient Protein Synthesis Detection by Click Chemistry in Colorectal Cancer Patient-Derived Organoids Grown In Vitro.	10.1016/j.xpro.2020.100103	gastrointestinal	large intestine
Narasimhan V. and Wright J.A. and Churchill M. and Wang T. and Rosati R. and Lannagan T.R.M. and Vrbanac L. and Richardson A.B. and Kobayashi H. and Price T. and Tye G.X.Y. and Marker J. and Hewett P.J. and Flood M.P. and Pereira S. and Whitney G.A. and Michael M. and Tie J. and Mukherjee S. and Grandori C. and Heriot A.G. and Worthley D.L. and Ramsay R.G. and Woods S.L.	2020	Medium-throughput Drug Screening of Patient-derived Organoids from Colorectal Peritoneal Metastases to Direct Personalized Therapy	10.1158/1078-0432.ccr-20-0073	gastrointestinal	large intestine
Neef SK and Janssen N and Winter S and Wallisch SK and Hofmann U and Dahlke MH and Schwab M and Mrdter TE and Haag M	2020	Metabolic Drug Response Phenotyping in Colorectal Cancer Organoids by LC-QTOF-MS.	10.3390/metabo10120494	gastrointestinal	large intestine
Oszvald A. and Szvicsek Z. and Papai M. and Kelemen A. and Varga Z. and Tolgyes T. and Dede K. and Bursics A. and Buzas E.I. and Wiener Z.	2020	Fibroblast-Derived Extracellular Vesicles Induce Colorectal Cancer Progression by Transmitting Amphiregulin	10.3389/fcell.2020.00558	gastrointestinal	large intestine
Park M and Kwon J and Shin HJ and Moon SM and Kim SB and Shin US and Han YH and Kim Y	2020	Butyrate enhances the efficacy of radiotherapy via FOXO3A in colorectal cancer patientderived organoids.	10.3892/ijo.2020.5132	gastrointestinal	large intestine
Ping Y and Xu C and Xu L and Liao G and Zhou Y and Deng C and Lan Y and Yu F and Shi J and Wang L and Xiao Y and Li X	2020	Prioritizing Gene Cascading Paths to Model Colorectal Cancer Through Engineered Organoids.	10.3389/fbioe.2020.00012	gastrointestinal	large intestine
Qin B and Zou S and Li K and Wang H and Wei W and Zhang B and Xiao L and Choi HH and Tang Q and Huang D and Liu Q and Pan Q and Meng M and Fang L and Lee MH	2020	CSN6-TRIM21 axis instigates cancer stemness during tumorigenesis.	10.1038/s41416-020-0779-9	gastrointestinal	large intestine
Qin X and Sufi J and Vlckova P and Kyriakidou P and Acton SE and Li VSW and Nitz M and Tape CJ	2020	Cell-type-specific signaling networks in heterocellular organoids.	10.1038/s41592-020-0737-8	gastrointestinal	large intestine
Ruan H and Li X and Xu X and Leibowitz BJ and Tong J and Chen L and Ao L and Xing W and Luo J and Yu Y and Schoen RE and Sonenberg N and Lu X and Zhang L and Yu J	2020	eIF4E S209 phosphorylation licenses myc- and stress-driven oncogenesis.	10.7554/elife.60151	gastrointestinal	large intestine
Sayed IM and Chakraborty A and Abd El-Hafeez AA and Sharma A and Sahan AZ and Huang WJM and Sahoo D and Ghosh P and Hazra TK and Das S	2020	The DNA Glycosylase NEIL2 Suppresses Fusobacterium-Infection-Induced Inflammation and DNA Damage in Colonic Epithelial Cells.	10.3390/cells9091980	gastrointestinal	large intestine
Shang J and Zhu Z and Chen Y and Song J and Huang Y and Song K and Zhong J and Xu X and Wei J and Wang C and Cui L and Liu CY and Zhang J	2020	Small-molecule activating SIRT6 elicits therapeutic effects and synergistically promotes anti-tumor activity of vitamin D(3) in colorectal cancer.	10.7150/thno.44043	gastrointestinal	large intestine
Sharma P. and Shimura T. and Banwait J.K. and Goel A.	2020	Andrographis-mediated chemosensitization through activation of ferroptosis and suppression of beta-catenin/Wnt-signaling pathways in colorectal cancer	10.1093/carcin/bgaa090	gastrointestinal	large intestine
Song X. and Shen L. and Tong J. and Kuang C. and Zeng S. and Schoen R.E. and Yu J. and Pei H. and Zhang L.	2020	Mcl-1 inhibition overcomes intrinsic and acquired regorafenib resistance in colorectal cancer	10.7150/thno.45363	gastrointestinal	large intestine
Stangl C and Post JB and van Roosmalen MJ and Hami N and Verlaan-Klink I and Vos HR and van Es RM and Koudijs MJ and Voest EE and Snippert HJG and Kloosterman WP	2020	Diverse BRAF Gene Fusions Confer Resistance to EGFR-Targeted Therapy via Differential Modulation of BRAF Activity.	10.1158/1541-7786.mcr-19-0529	gastrointestinal	large intestine
Wang R and Xiang W and Xu Y and Han L and Li Q and Dai W and Cai G	2020	Enhanced glutamine utilization mediated by SLC1A5 and GPT2 is an essential metabolic feature of colorectal signet ring cell carcinoma with therapeutic potential.	10.21037/atm.2020.03.31	gastrointestinal	large intestine
Wang T and Green R and Howell M and Martinez T and Dutta R and Mohapatra S and Mohapatra SS	2020	The design and characterization of a gravitational microfluidic platform for drug sensitivity assay in colorectal perfused tumoroid cultures.	10.1016/j.nano.2020.102294	gastrointestinal	large intestine
Wang Y and Liao H and Zheng T and Wang J and Guo D and Lu Z and Li Z and Chen Y and Shen L and Zhang Y and Gao J	2020	Conditionally reprogrammed colorectal cancer cells combined with mouse avatars identify synergy between EGFR and MEK or CDK4/6 inhibitors.	NA	gastrointestinal	large intestine
Wiechmann S and Maisonneuve P and Grebbin BM and Hoffmeister M and Kaulich M and Clevers H and Rajalingam K and Kurinov I and Farin HF and Sicheri F and Ernst A	2020	Conformation-specific inhibitors of activated Ras GTPases reveal limited Ras dependency of patient-derived cancer organoids.	10.1074/jbc.ra119.011025	gastrointestinal	large intestine
Wong CC and Xu J and Bian X and Wu JL and Kang W and Qian Y and Li W and Chen H and Gou H and Liu D and Yat Luk ST and Zhou Q and Ji F and Chan LS and Shirasawa S and Sung JJ and Yu J	2020	In Colorectal Cancer Cells With Mutant KRAS, SLC25A22-Mediated Glutaminolysis Reduces DNA Demethylation to Increase WNT Signaling, Stemness, and Drug Resistance.	10.1053/j.gastro.2020.08.016	gastrointestinal	large intestine
Yamamoto T and Miyoshi H and Kakizaki F and Maekawa H and Yamaura T and Morimoto T and Katayama T and Kawada K and Sakai Y and Taketo MM	2020	Chemosensitivity of Patient-Derived Cancer Stem Cells Identifies Colorectal Cancer Patients with Potential Benefit from FGFR Inhibitor Therapy.	10.3390/cancers12082010	gastrointestinal	large intestine
Zhao H and Yan C and Hu Y and Mu L and Liu S and Huang K and Li Q and Li X and Tao D and Qin J	2020	Differentiated cancer cell-originated lactate promotes the self-renewal of cancer stem cells in patient-derived colorectal cancer organoids.	10.1016/j.canlet.2020.08.044	gastrointestinal	large intestine
de Sousa E Melo F and Harnoss JM and Kljavin N and Scott R and Sohn C and Leong KG and de Sauvage FJ	2020	Modeling Colorectal Cancer Progression Through Orthotopic Implantation of Organoids.	10.1007/978-1-0716-0747-3_23	gastrointestinal	large intestine
Bollen Y and Stelloo E and van Leenen P and van den Bos M and Ponsioen B and Lu B and van Roosmalen MJ and Bolhaqueiro ACF and Kimberley C and Mossner M and Cross WCH and Besselink NJM and van der Roest B and Boymans S and Oost KC and de Vries SG and Rehmann H and Cuppen E and Lens SMA and Kops GJPL and Kloosterman WP and Terstappen LWMM and Barnes CP and Sottoriva A and Graham TA and Snippert HJG	2021	Reconstructing single-cell karyotype alterations in colorectal cancer identifies punctuated and gradual diversification patterns.	10.1038/s41588-021-00891-2	gastrointestinal	large intestine
Bommi PV and Bowen CM and Reyes-Uribe L and Wu W and Katayama H and Rocha P and Parra ER and Francisco-Cruz A and Ozcan Z and Tosti E and Willis JA and Wu H and Taggart MW and Burks JK and Lynch PM and Edelmann W and Scheet PA and Wistuba II and Sinha KM and Hanash SM and Vilar E	2021	The Transcriptomic Landscape of Mismatch Repair-Deficient Intestinal Stem Cells.	10.1158/0008-5472.can-20-2896	gastrointestinal	large intestine
Cave D.D. and Hernando-Momblona X. and Sevillano M. and Minchiotti G. and Lonardo E.	2021	Nodal-induced L1CAM/CXCR4 subpopulation sustains tumor growth and metastasis in colorectal cancer derived organoids	10.7150/thno.54027	gastrointestinal	large intestine
Chen H and Gao S and Liu W and Wong CC and Wu J and Wu J and Liu D and Gou H and Kang W and Zhai J and Li C and Su H and Wang S and Soares F and Han J and He HH and Yu J	2021	RNA N(6)-Methyladenosine Methyltransferase METTL3 Facilitates Colorectal Cancer by Activating the m(6)A-GLUT1-mTORC1 Axis and Is a Therapeutic Target.	10.1053/j.gastro.2020.11.013	gastrointestinal	large intestine
Cho EJ and Kim M and Jo D and Kim J and Oh JH and Chung HC and Lee SH and Kim D and Chun SM and Kim J and Lee H and Kim TW and Yu CS and Sung CO and Jang SJ	2021	Immuno-genomic classification of colorectal cancer organoids reveals cancer cells with intrinsic immunogenic properties associated with patient survival.	10.1186/s13046-021-02034-1	gastrointestinal	large intestine
Codrich M and Dalla E and Mio C and Antoniali G and Malfatti MC and Marzinotto S and Pierobon M and Baldelli E and Di Loreto C and Damante G and Terrosu G and Pucillo CEM and Tell G	2021	Integrated multi-omics analyses on patient-derived CRC organoids highlight altered molecular pathways in colorectal cancer progression involving PTEN.	10.1186/s13046-021-01986-8	gastrointestinal	large intestine
Crawford N and Stott KJ and Sessler T and McCann C and McDaid W and Lees A and Latimer C and Fox JP and Munck JM and Smyth T and Shah A and Martins V and Lawler M and Dunne PD and Kerr EM and McDade SS and Coyle VM and Longley DB	2021	Clinical Positioning of the IAP Antagonist Tolinapant (ASTX660) in Colorectal Cancer.	10.1158/1535-7163.mct-20-1050	gastrointestinal	large intestine
Della Chiara G and Gervasoni F and Fakiola M and Godano C and D'Oria C and Azzolin L and Bonnal RJP and Moreni G and Drufuca L and Rossetti G and Ranzani V and Bason R and De Simone M and Panariello F and Ferrari I and Fabbris T and Zanconato F and Forcato M and Romano O and Caroli J and Gruarin P and Sarnicola ML and Cordenonsi M and Bardelli A and Zucchini N and Ceretti AP and Mariani NM and Ca…	2021	Epigenomic landscape of human colorectal cancer unveils an aberrant core of pan-cancer enhancers orchestrated by YAP/TAZ.	10.1038/s41467-021-22544-y	gastrointestinal	large intestine
Dionellis, V.S. and Norkin, M. and Karamichali, A. and Rossetti, G.G. and Huelsken, J. and Ordonez-Moran, P. and Halazonetis, T.D.	2021	Genomic instability profiles at the single cell level in mouse colorectal cancers of defined genotypes	10.3390/cancers13061267	gastrointestinal	large intestine
Elbadawy M. and Hayashi K. and Ayame H. and Ishihara Y. and Abugomaa A. and Shibutani M. and Hayashi S.-M. and Hazama S. and Takenouchi H. and Nakajima M. and Tsunedomi R. and Suzuki N. and Nagano H. and Shinohara Y. and Kaneda M. and Yamawaki H. and Usui T. and Sasaki K.	2021	Anti-cancer activity of amorphous curcumin preparation in patient-derived colorectal cancer organoids	10.1016/j.biopha.2021.112043	gastrointestinal	large intestine
Fan J and Feng Y and Cheng Y and Wang Z and Zhao H and Galan EA and Liao Q and Cui S and Zhang W and Ma S	2021	Multiplex gene quantification as digital markers for extremely rapid evaluation of chemo-drug sensitivity.	10.1016/j.patter.2021.100360	gastrointestinal	large intestine
Firestein R and Marcinkiewicz C and Nie L and Chua HK and Velazquez Quesada I and Torelli M and Sternberg M and Gligorijevic B and Shenderova O and Schirhagl R and Feuerstein GZ	2021	Pharmacodynamic Studies of Fluorescent Diamond Carriers of Doxorubicin in Liver Cancer Cells and Colorectal Cancer Organoids.	10.2147/nsa.s321725	gastrointestinal	large intestine
Fujino S. and Miyoshi N. and Ito A. and Yasui M. and Ohue M. and Ogino T. and Takahashi H. and Uemura M. and Matsuda C. and Mizushima T. and Doki Y. and Eguchi H.	2021	Crenolanib regulates ERK and AKT/mTOR signaling pathways in RAS/BRAF-Mutated colorectal cancer cells and organoids	10.1158/1541-7786.mcr-20-0600	gastrointestinal	large intestine
Gudio V and Cammareri P and Billard CV and Myant KB	2021	Negative regulation of TGF-induced apoptosis by RAC1B enhances intestinal tumourigenesis.	10.1038/s41419-021-04177-7	gastrointestinal	large intestine
Gudio V and Pohl S and Billard CV and Cammareri P and Bolado A and Aitken S and Stevenson D and Hall AE and Agostino M and Cassidy J and Nixon C and von Kriegsheim A and Freile P and Popplewell L and Dickson G and Murphy L and Wheeler A and Dunlop M and Din F and Strathdee D and Sansom OJ and Myant KB	2021	RAC1B modulates intestinal tumourigenesis via modulation of WNT and EGFR signalling pathways.	10.1038/s41467-021-22531-3	gastrointestinal	large intestine
Gutting T and Hauber V and Pahl J and Klapproth K and Wu W and Dobrota I and Herweck F and Reichling J and Helm L and Schroeder T and Li B and Weidner P and Zhan T and Eckardt M and Betge J and Belle S and Sticht C and Gaiser T and Boutros M and Ebert MPA and Cerwenka A and Burgermeister E	2021	PPAR induces PD-L1 expression in MSS+ colorectal cancer cells.	10.1080/2162402x.2021.1906500	gastrointestinal	large intestine
Handa T and Kuroha M and Nagai H and Shimoyama Y and Naito T and Moroi R and Kanazawa Y and Shiga H and Kakuta Y and Kinouchi Y and Masamune A	2021	Liquid Biopsy for Colorectal Adenoma: Is the Exosomal miRNA Derived From Organoid a Potential Diagnostic Biomarker?	10.14309/ctg.0000000000000356	gastrointestinal	large intestine
He L and Li H and Pan C and Hua Y and Peng J and Zhou Z and Zhao Y and Lin M	2021	Squalene epoxidase promotes colorectal cancer cell proliferation through accumulating calcitriol and activating CYP24A1-mediated MAPK signaling.	10.1002/cac2.12187	gastrointestinal	large intestine
Heuberger J and Grinat J and Kosel F and Liu L and Kunz S and Vidal RO and Keil M and Haybaeck J and Robine S and Louvard D and Regenbrecht C and Sporbert A and Sauer S and von Eyss B and Sigal M and Birchmeier W	2021	High Yap and Mll1 promote a persistent regenerative cell state induced by Notch signaling and loss of p53.	10.1073/pnas.2019699118	gastrointestinal	large intestine
Hirashita Y and Tsukamoto Y and Kudo Y and Kakisako D and Kurogi S and Hijiya N and Nakada C and Uchida T and Hirashita T and Hiratsuka T and Akagi T and Ueda Y and Shiroshita H and Etoh T and Mizukami K and Honda K and Okimoto T and Kodama M and Inomata M and Moriyama M and Murakami K	2021	Early response in phosphorylation of ribosomal protein S6 is associated with sensitivity to trametinib in colorectal cancer cells.	10.1038/s41374-021-00590-w	gastrointestinal	large intestine
Hirokawa Y and Clarke J and Palmieri M and Tan T and Mouradov D and Li S and Lin C and Li F and Luo H and Wu K and Faux M and Tan CW and Lee M and Gard G and Gibbs P and Burgess AW and Sieber OM	2021	Low-viscosity matrix suspension culture enables scalable analysis of patient-derived organoids and tumoroids from the large intestine.	10.1038/s42003-021-02607-y	gastrointestinal	large intestine
Hong HK and Yun NH and Jeong YL and Park J and Doh J and Lee WY and Cho YB	2021	Establishment of patient-derived organotypic tumor spheroid models for tumor microenvironment modeling.	10.1002/cam4.4114	gastrointestinal	large intestine
Isermann T and ener and Stender A and Klemke L and Winkler N and Neesse A and Li J and Wegwitz F and Moll UM and Schulz-Heddergott R	2021	Suppression of HSF1 activity by wildtype p53 creates a driving force for p53 loss-of-heterozygosity.	10.1038/s41467-021-24064-1	gastrointestinal	large intestine
Iwama T and Fujiya M and Konishi H and Tanaka H and Murakami Y and Kunogi T and Sasaki T and Takahashi K and Ando K and Ueno N and Kashima S and Moriichi K and Tanabe H and Okumura T	2021	Bacteria-derived ferrichrome inhibits tumor progression in sporadic colorectal neoplasms and colitis-associated cancer.	10.1186/s12935-020-01723-9	gastrointestinal	large intestine
Jiso A and Demuth P and Bachowsky M and Haas M and Seiwert N and Heylmann D and Rasenberger B and Christmann M and Dietrich L and Brunner T and Riyanti and Schberle TF and Plubrukarn A and Fahrer J	2021	Natural Merosesquiterpenes Activate the DNA Damage Response via DNA Strand Break Formation and Trigger Apoptotic Cell Death in p53-Wild-type and Mutant Colorectal Cancer.	10.3390/cancers13133282	gastrointestinal	large intestine
Jung Y.H. and Choi D.-H. and Park K. and Lee S.-B. and Kim J. and Kim H. and Jeong H.-W. and Yang J.H. and Kim J.-A. and Chung S. and Min B.S.	2021	Drug screening by uniform patient derived colorectal cancer hydro-organoids	10.1016/j.biomaterials.2021.121004	gastrointestinal	large intestine
Kajino-Sakamoto, R. and Fujishita, T. and Taketo, M.M. and Aoki, M.	2021	Synthetic lethality between MyD88 loss and mutations in Wnt/-catenin pathway in intestinal tumor epithelial cells	10.1038/s41388-020-01541-3	gastrointestinal	large intestine
Kang HE and Seo Y and Yun JS and Song SH and Han D and Cho ES and Cho SB and Jeon Y and Lee H and Kim HS and Kang J and Yook JI and Kim NH and Kim TI	2021	Metformin and Niclosamide Synergistically Suppress Wnt and YAP in APC-Mutated Colorectal Cancer.	10.3390/cancers13143437	gastrointestinal	large intestine
Kasashima H and Duran A and Cid-Diaz T and Muta Y and Kinoshita H and Batlle E and Diaz-Meco MT and Moscat J	2021	Mouse model of colorectal cancer: orthotopic co-implantation of tumor and stroma cells in cecum and rectum.	10.1016/j.xpro.2021.100297	gastrointestinal	large intestine
Kelemen A and Carmi I and Oszvald and Lrincz P and Petvri G and Tlgyes T and Dede K and Bursics A and Buzs EI and Wiener Z	2021	IFITM1 expression determines extracellular vesicle uptake in colorectal cancer.	10.1007/s00018-021-03949-w	gastrointestinal	large intestine
Kkkse E and Wensink GE and Roelse CM and van Schelven SJ and Raats DAE and Boj SF and Koopman M and Laoukili J and Roodhart JML and Kranenburg O	2021	Mismatch Repair Status in Patient-Derived Colorectal Cancer Organoids Does Not Affect Intrinsic Tumor Cell Sensitivity to Systemic Therapy.	10.3390/cancers13215434	gastrointestinal	large intestine
Knight JRP and Alexandrou C and Skalka GL and Vlahov N and Pennel K and Officer L and Teodosio A and Kanellos G and Gay DM and May-Wilson S and Smith EM and Najumudeen AK and Gilroy K and Ridgway RA and Flanagan DJ and Smith RCL and McDonald L and MacKay C and Cheasty A and McArthur K and Stanway E and Leach JD and Jackstadt R and Waldron JA and Campbell AD and Vlachogiannis G and Valeri N and Ha…	2021	MNK Inhibition Sensitizes KRAS-Mutant Colorectal Cancer to mTORC1 Inhibition by Reducing eIF4E Phosphorylation and c-MYC Expression.	10.1158/2159-8290.cd-20-0652	gastrointestinal	large intestine
Kobayashi H and Gieniec KA and Ng JQ and Goyne J and Lannagan TRM and Thomas EM and Radford G and Wang T and Suzuki N and Ichinose M and Wright JA and Vrbanac L and Burt AD and Takahashi M and Enomoto A and Worthley DL and Woods SL	2021	Portal Vein Injection of Colorectal Cancer Organoids to Study the Liver Metastasis Stroma.	10.3791/62630	gastrointestinal	large intestine
Kobayashi H and Gieniec KA and Wright JA and Wang T and Asai N and Mizutani Y and Lida T and Ando R and Suzuki N and Lannagan TRM and Ng JQ and Hara A and Shiraki Y and Mii S and Ichinose M and Vrbanac L and Lawrence MJ and Sammour T and Uehara K and Davies G and Lisowski L and Alexander IE and Hayakawa Y and Butler LM and Zannettino ACW and Din MO and Hasty J and Burt AD and Leedham SJ and Rustg…	2021	The Balance of Stromal BMP Signaling Mediated by GREM1 and ISLR Drives Colorectal Carcinogenesis.	10.1053/j.gastro.2020.11.011	gastrointestinal	large intestine
Lampis A and Hahne JC and Gasparini P and Cascione L and Hedayat S and Vlachogiannis G and Murgia C and Fontana E and Edwards J and Horgan PG and Terracciano L and Sansom OJ and Martins CD and Kramer-Marek G and Croce CM and Braconi C and Fassan M and Valeri N	2021	MIR21-induced loss of junctional adhesion molecule A promotes activation of oncogenic pathways, progression and metastasis in colorectal cancer.	10.1038/s41418-021-00820-0	gastrointestinal	large intestine
Lhde M and Heino S and Hgstrm J and Kaijalainen S and Anisimov A and Flanagan D and Kallio P and Leppnen VM and Ristimki A and Ritvos O and Wu K and Tammela T and Hodder M and Sansom OJ and Alitalo K	2021	Expression of R-Spondin 1 in Apc(Min/+) Mice Suppresses Growth of Intestinal Adenomas by Altering Wnt and Transforming Growth Factor Beta Signaling.	10.1053/j.gastro.2020.09.011	gastrointestinal	large intestine
Li Q and Sun H and Luo D and Gan L and Mo S and Dai W and Liang L and Yang Y and Xu M and Li J and Zheng P and Li X and Li Y and Wang Z	2021	Lnc-RP11-536K7.3/SOX2/HIF-1 signaling axis regulates oxaliplatin resistance in patient-derived colorectal cancer organoids.	10.1186/s13046-021-02143-x	gastrointestinal	large intestine
Li Y and Guo D and Zhang Y and Wang L and Sun T and Li Z and Zhang X and Wang S and Chen Y and Wu A	2021	Rapid screening for individualized chemotherapy optimization of colorectal cancer: A novel conditional reprogramming technology-based functional diagnostic assay.	10.1016/j.tranon.2020.100935	gastrointestinal	large intestine
Liu F and Ou W and Tang W and Huang Z and Zhu Z and Ding W and Fu J and Zhu Y and Liu C and Xu W and Du P	2021	Increased AOC1 Expression Promotes Cancer Progression in Colorectal Cancer.	10.3389/fonc.2021.657210	gastrointestinal	large intestine
Luo X and Fong ELS and Zhu C and Lin QXX and Xiong M and Li A and Li T and Benoukraf T and Yu H and Liu S	2021	Hydrogel-based colorectal cancer organoid co-culture models.	10.1016/j.actbio.2020.12.037	gastrointestinal	large intestine
Ma W and Chen Y and Xiong W and Li W and Xu Z and Wang Y and Wei Z and Mou T and Wu Z and Cheng M and Zou Y and Zhu Y and Zhou W and Liu F and Geng Y	2021	STOML2 interacts with PHB through activating MAPK signaling pathway to promote colorectal Cancer proliferation.	10.1186/s13046-021-02116-0	gastrointestinal	large intestine
Mackie GM and Copland A and Takahashi M and Nakanishi Y and Everard I and Kato T and Oda H and Kanaya T and Ohno H and Maslowski KM	2021	Bacterial cancer therapy in autochthonous colorectal cancer affects tumor growth and metabolic landscape.	10.1172/jci.insight.139900	gastrointestinal	large intestine
Marinucci M and Ercan C and Taha-Mehlitz S and Fourie L and Panebianco F and Bianco G and Gallon J and Staubli S and Soysal SD and Zettl A and Rauthe S and Vosbeck J and Droeser RA and Bolli M and Peterli R and von Fle M and Ng CKY and Kollmar O and Coto-Llerena M and Piscuoglio S	2021	Standardizing Patient-Derived Organoid Generation Workflow to Avoid Microbial Contamination From Colorectal Cancer Tissues.	10.3389/fonc.2021.781833	gastrointestinal	large intestine
Marx C. and Sonnemann J. and Beyer M. and Maddocks O.D.K. and Lilla S. and Hauzenberger I. and Piee-Staffa A. and Siniuk K. and Nunna S. and Marx-Blumel L. and Westermann M. and Wagner T. and Meyer F.B. and Thierbach R. and Mullins C.S. and Kdimati S. and Linnebacher M. and Neri F. and Heinzel T. and Wang Z.-Q. and Kramer O.H.	2021	Mechanistic insights into p53-regulated cytotoxicity of combined entinostat and irinotecan against colorectal cancer cells	10.1002/1878-0261.13060	gastrointestinal	large intestine
Masibag AN and Bergin CJ and Haebe JR and Zouggar A and Shah MS and Sandouka T and Mendes da Silva A and Desrochers FM and Fournier-Morin A and Benoit YD	2021	Pharmacological targeting of Sam68 functions in colorectal cancer stem cells.	10.1016/j.isci.2021.103442	gastrointestinal	large intestine
McCarthy B and Cudykier A and Singh R and Levi-Polyachenko N and Soker S	2021	Semiconducting polymer nanoparticles for photothermal ablation of colorectal cancer organoids.	10.1038/s41598-021-81122-w	gastrointestinal	large intestine
Miller SA and Policastro RA and Sriramkumar S and Lai T and Huntington TD and Ladaika CA and Kim D and Hao C and Zentner GE and O'Hagan HM	2021	LSD1 and Aberrant DNA Methylation Mediate Persistence of Enteroendocrine Progenitors That Support BRAF-Mutant Colorectal Cancer.	10.1158/0008-5472.can-20-3562	gastrointestinal	large intestine
Mnch D and Koch J and Maa A and Janssen N and Mrdter T and Renner P and Fallier-Becker P and Sola W and Schwab M and Dahlke MH and Schlitt HJ and Leibold T	2021	A human ex vivo coculture model to investigate peritoneal metastasis and innovative treatment options.	10.1515/pp-2021-0128	gastrointestinal	large intestine
Morikawa R and Nemoto Y and Yonemoto Y and Tanaka S and Takei Y and Oshima S and Nagaishi T and Tsuchiya K and Nozaki K and Mizutani T and Nakamura T and Watanabe M and Okamoto R	2021	Intraepithelial Lymphocytes Suppress Intestinal Tumor Growth by Cell-to-Cell Contact via CD103/E-Cadherin Signal.	10.1016/j.jcmgh.2021.01.014	gastrointestinal	large intestine
Mousavi N.	2021	Characterization of in vitro 3D cultures	10.1111/apm.13168	gastrointestinal	large intestine
Nagai H and Kuroha M and Handa T and Karasawa H and Ohnuma S and Naito T and Moroi R and Kanazawa Y and Shiga H and Hamada S and Kakuta Y and Naitoh T and Kinouchi Y and Shimosegawa T and Masamune A	2021	Comprehensive Analysis of microRNA Profiles in Organoids Derived from Human Colorectal Adenoma and Cancer.	10.1159/000513882	gastrointestinal	large intestine
Naruse M and Ochiai M and Sekine S and Taniguchi H and Yoshida T and Ichikawa H and Sakamoto H and Kubo T and Matsumoto K and Ochiai A and Imai T	2021	Re-expression of REG family and DUOXs genes in CRC organoids by co-culturing with CAFs.	10.1038/s41598-021-81475-2	gastrointestinal	large intestine
Norkin, M. and Ordez-Morn, P. and Huelsken, J.	2021	High-content, targeted RNA-seq screening in organoids for drug discovery in colorectal cancer	10.1016/j.celrep.2021.109026	gastrointestinal	large intestine
Norz D. and Mullins C.S. and Smit D.J. and Linnebacher M. and Hagel G. and Mirdogan A. and Siekiera J. and Ehm P. and Izbicki J.R. and Block A. and Thastrup O. and Jucker M.	2021	Combined targeting of AKT and mTOR synergistically inhibits formation of primary colorectal carcinoma tumouroids in Vitro: A 3D tumour model for pre-Therapeutic drug screening	10.21873/anticanres.15002	gastrointestinal	large intestine
Okamoto T and Natsume Y and Yamanaka H and Fukuda M and Yao R	2021	A protocol for efficient CRISPR-Cas9-mediated knock-in in colorectal cancer patient-derived organoids.	10.1016/j.xpro.2021.100780	gastrointestinal	large intestine
Okamoto T and duVerle D and Yaginuma K and Natsume Y and Yamanaka H and Kusama D and Fukuda M and Yamamoto M and Perraudeau F and Srivastava U and Kashima Y and Suzuki A and Kuze Y and Takahashi Y and Ueno M and Sakai Y and Noda T and Tsuda K and Suzuki Y and Nagayama S and Yao R	2021	Comparative Analysis of Patient-Matched PDOs Revealed a Reduction in OLFM4-Associated Clusters in Metastatic Lesions in Colorectal Cancer.	10.1016/j.stemcr.2021.02.012	gastrointestinal	large intestine
Ono H and Arai Y and Furukawa E and Narushima D and Matsuura T and Nakamura H and Shiokawa D and Nagai M and Imai T and Mimori K and Okamoto K and Hippo Y and Shibata T and Kato M	2021	Single-cell DNA and RNA sequencing reveals the dynamics of intra-tumor heterogeneity in a colorectal cancer model.	10.1186/s12915-021-01147-5	gastrointestinal	large intestine
Onuma K and Sato Y and Okuyama H and Uematsu H and Homma K and Ohue M and Kondo J and Inoue M	2021	Aberrant activation of Rho/ROCK signaling in impaired polarity switching of colorectal micropapillary carcinoma.	10.1002/path.5748	gastrointestinal	large intestine
Ooft SN and Weeber F and Schipper L and Dijkstra KK and McLean CM and Kaing S and van de Haar J and Prevoo W and van Werkhoven E and Snaebjornsson P and Hoes LR and Chalabi M and van der Velden D and van Leerdam M and Boot H and Grootscholten C and Huitema ADR and Bloemendal HJ and Cuppen E and Voest EE	2021	Prospective experimental treatment of colorectal cancer patients based on organoid drug responses.	10.1016/j.esmoop.2021.100103	gastrointestinal	large intestine
Pandey R and Zhou M and Chen Y and Darmoul D and Kisiel CC and Nfonsam VN and Ignatenko NA	2021	Molecular Pathways Associated with Kallikrein 6 Overexpression in Colorectal Cancer.	10.3390/genes12050749	gastrointestinal	large intestine
Park SY and Kim JH and Choi JH and Lee CJ and Lee WJ and Park S and Park ZY and Baek JH and Nam JS	2021	Lipid raft-disrupting miltefosine preferentially induces the death of colorectal cancer stem-like cells.	10.1002/ctm2.552	gastrointestinal	large intestine
Peng S and Chen D and Cai J and Yuan Z and Huang B and Li Y and Wang H and Luo Q and Kuang Y and Liang W and Liu Z and Wang Q and Cui Y and Wang H and Liu X	2021	Enhancing cancer-associated fibroblast fatty acid catabolism within a metabolically challenging tumor microenvironment drives colon cancer peritoneal metastasis.	10.1002/1878-0261.12917	gastrointestinal	large intestine
Pinho D and Santos D and Vila A and Carvalho S	2021	Establishment of Colorectal Cancer Organoids in Microfluidic-Based System.	10.3390/mi12050497	gastrointestinal	large intestine
Poloznikov A and Nikulin S and Bolotina L and Kachmazov A and Raigorodskaya M and Kudryavtseva A and Bakhtogarimov I and Rodin S and Gaisina I and Topchiy M and Asachenko A and Novosad V and Tonevitsky A and Alekseev B	2021	9-ING-41, a Small Molecule Inhibitor of GSK-3, Potentiates the Effects of Chemotherapy on Colorectal Cancer Cells.	10.3389/fphar.2021.777114	gastrointestinal	large intestine
Ponsioen B and Post JB and Buissant des Amorie JR and Laskaris D and van Ineveld RL and Kersten S and Bertotti A and Sassi F and Sipieter F and Cappe B and Mertens S and Verlaan-Klink I and Boj SF and Vries RGJ and Rehmann H and Vandenabeele P and Riquet FB and Trusolino L and Bos JL and Snippert HJG	2021	Quantifying single-cell ERK dynamics in colorectal cancer organoids reveals EGFR as an amplifier of oncogenic MAPK pathway signalling.	10.1038/s41556-021-00654-5	gastrointestinal	large intestine
Putker M and Millen R and Overmeer R and Driehuis E and Zandvliet MMJM and Clevers H and Boj SF and Li QX	2021	Medium-Throughput Drug- and Radiotherapy Screening Assay using Patient-Derived Organoids.	10.3791/62495	gastrointestinal	large intestine
Ramesh P and Lannagan TRM and Jackstadt R and Atencia Taboada L and Lansu N and Wirapati P and van Hooff SR and Dekker D and Pritchard J and Kirov AB and van Neerven SM and Tejpar S and Kops GJPL and Sansom OJ and Medema JP	2021	BCL-XL is crucial for progression through the adenoma-to-carcinoma sequence of colorectal cancer.	10.1038/s41418-021-00816-w	gastrointestinal	large intestine
Sasaki M and Miyoshi N and Fujino S and Saso K and Ogino T and Takahashi H and Uemura M and Yamamoto H and Matsuda C and Yasui M and Ohue M and Mizushima T and Doki Y and Eguchi H	2021	The meiosis-specific cohesin component stromal antigen 3 promotes cell migration and chemotherapeutic resistance in colorectal cancer.	10.1016/j.canlet.2020.10.006	gastrointestinal	large intestine
Schumacher D and Regan JL and Przybilla D and Schfer R	2021	Generation of Patient-Derived Colorectal Cancer Organoids for RAS Studies.	10.1007/978-1-0716-1190-6_22	gastrointestinal	large intestine
Sogawa C. and Eguchi T. and Namba Y. and Okusha Y. and Aoyama E. and Ohyama K. and Okamoto K.	2021	Gel-free 3d tumoroids with stem cell properties modeling drug resistance to cisplatin and imatinib in metastatic colorectal cancer	10.3390/cells10020344	gastrointestinal	large intestine
Sugimura N and Li Q and Chu ESH and Lau HCH and Fong W and Liu W and Liang C and Nakatsu G and Su ACY and Coker OO and Wu WKK and Chan FKL and Yu J	2021	Lactobacillus gallinarum modulates the gut microbiota and produces anti-cancer metabolites to protect against colorectal tumourigenesis.	10.1136/gutjnl-2020-323951	gastrointestinal	large intestine
Sui Q and Liu D and Jiang W and Tang J and Kong L and Han K and Liao L and Li Y and Ou Q and Xiao B and Liu G and Ling Y and Chen J and Liu Z and Zuo Z and Pan Z and Zhou P and Zheng J and Ding PR	2021	Dickkopf 1 impairs the tumor response to PD-1 blockade by inactivating CD8+ T cells in deficient mismatch repair colorectal cancer.	10.1136/jitc-2020-001498	gastrointestinal	large intestine
Sun L and Patai V and Hogenson TL and Fernandez-Zapico ME and Qin B and Sinicrope FA	2021	Irreversible JNK blockade overcomes PD-L1-mediated resistance to chemotherapy in colorectal cancer.	10.1038/s41388-021-01910-6	gastrointestinal	large intestine
Sun L and Wan A and Zhou Z and Chen D and Liang H and Liu C and Yan S and Niu Y and Lin Z and Zhan S and Wang S and Bu X and He W and Lu X and Xu A and Wan G	2021	RNA-binding protein RALY reprogrammes mitochondrial metabolism via mediating miRNA processing in colorectal cancer.	10.1136/gutjnl-2020-320652	gastrointestinal	large intestine
Sveen A and Johannessen B and Eilertsen IA and Rsok BI and Gulla M and Eide PW and Bruun J and Kryeziu K and Meza-Zepeda LA and Myklebost O and Bjrnbeth BA and Skotheim RI and Nesbakken A and Lothe RA	2021	The expressed mutational landscape of microsatellite stable colorectal cancers.	10.1186/s13073-021-00955-2	gastrointestinal	large intestine
Tayama H and Karasawa H and Yamamura A and Okamura Y and Katsuoka F and Suzuki H and Kajiwara T and Kobayashi M and Hatsuzawa Y and Shiihara M and Bin L and Gazi MY and Sato M and Kumada K and Ito S and Shimada M and Furukawa T and Kamei T and Ohnuma S and Unno M	2021	The association between ERK inhibitor sensitivity and molecular characteristics in colorectal cancer.	10.1016/j.bbrc.2021.04.130	gastrointestinal	large intestine
Tokumaru Y and Oshi M and Patel A and Tian W and Yan L and Matsuhashi N and Futamura M and Yoshida K and Takabe K	2021	Organoids Are Limited in Modeling the Colon Adenoma-Carcinoma Sequence.	10.3390/cells10030488	gastrointestinal	large intestine
Truelsen SLB and Mousavi N and Wei H and Harvey L and Stausholm R and Spillum E and Hagel G and Qvortrup K and Thastrup O and Harling H and Mellor H and Thastrup J	2021	The cancer angiogenesis co-culture assay: In vitro quantification of the angiogenic potential of tumoroids.	10.1371/journal.pone.0253258	gastrointestinal	large intestine
Wang T and Pan W and Zheng H and Zheng H and Wang Z and Li JJ and Deng C and Yan J	2021	Accuracy of Using a Patient-Derived Tumor Organoid Culture Model to Predict the Response to Chemotherapy Regimens In Stage IV Colorectal Cancer: A Blinded Study.	10.1097/dcr.0000000000001971	gastrointestinal	large intestine
Wang Z and Zhou L and Wang Y and Peng Q and Li H and Zhang X and Su Z and Song J and Sun Q and Sayed S and Liu S and Lu D	2021	The CK1/-AES axis regulates tumorigenesis and metastasis in colorectal cancer.	10.7150/thno.53901	gastrointestinal	large intestine
Westcott PMK and Sacks NJ and Schenkel JM and Ely ZA and Smith O and Hauck H and Jaeger AM and Zhang D and Backlund CM and Beytagh MC and Patten JJ and Elbashir R and Eng G and Irvine DJ and Yilmaz OH and Jacks T	2021	Low neoantigen expression and poor T-cell priming underlie early immune escape in colorectal cancer.	10.1038/s43018-021-00247-z	gastrointestinal	large intestine
Wester RA and van Voorthuijsen L and Neikes HK and Dijkstra JJ and Lamers LA and Frlich S and van der Sande M and Logie C and Lindeboom RGH and Vermeulen M	2021	Retinoic acid signaling drives differentiation toward the absorptive lineage in colorectal cancer.	10.1016/j.isci.2021.103444	gastrointestinal	large intestine
Wijler, L.A. and Raats, D.A.E. and Elias, S.G. and Dijk, F.J. and Quirindongo, H. and May, A.M. and Furber, M.J.W. and Dorresteijn, B. and van Dijk, M. and Kranenburg, O.	2021	Specialized nutrition improves muscle function and physical activity without affecting chemotherapy efficacy in C26 tumour-bearing mice	10.1002/jcsm.12703	gastrointestinal	large intestine
Xu H and Van der Jeught K and Zhou Z and Zhang L and Yu T and Sun Y and Li Y and Wan C and So KM and Liu D and Frieden M and Fang Y and Mosley AL and He X and Zhang X and Sandusky GE and Liu Y and Meroueh SO and Zhang C and Wijeratne AB and Huang C and Ji G and Lu X	2021	Atractylenolide I enhances responsiveness to immune checkpoint blockade therapy by activating tumor antigen presentation.	10.1172/jci146832	gastrointestinal	large intestine
Xu H and Wong CC and Li W and Zhou Y and Li Y and Wang L and Liu L and Yu J	2021	RING-finger protein 6 promotes colorectal tumorigenesis by transcriptionally activating SF3B2.	10.1038/s41388-021-01872-9	gastrointestinal	large intestine
Zeng L. and Liao Q. and Zhao H. and Jiang S. and Tang H. and He Q. and Yang X. and Fang S. and He J. and Cui W. and Huang L. and Ma S. and Cui S.	2021	Raltitrexed as a synergistic hyperthermia chemotherapy drug screened in patient-derived colorectal cancer organoids	10.20892/j.issn.2095-3941.2020.0566	gastrointestinal	large intestine
Zhang Y and Pan M and Li CY and Li JY and Ge W and Xu L and Xiao Y	2021	Exploration of the typical features of tubulovillous adenoma using in-depth quantitative proteomics analysis.	10.1080/21655979.2021.1971036	gastrointestinal	large intestine
Zhang Y. and Li C.-Y. and Ge W. and Xiao Y.	2021	Exploration of the Key Proteins in the Normal-Adenoma-Carcinoma Sequence of Colorectal Cancer Evolution Using In-Depth Quantitative Proteomics	10.1155/2021/5570058	gastrointestinal	large intestine
Zhao Y. and Wang C. and Goel A.	2021	Andrographis overcomes 5-fluorouracil-associated chemoresistance through inhibition of DKK1 in colorectal cancer	10.1093/carcin/bgab027	gastrointestinal	large intestine
Zhao, X. and Yuan, C. and Wangmo, D. and Subramanian, S.	2021	Tumor-Secreted Extracellular Vesicles Regulate T-Cell Costimulation and Can Be Manipulated To Induce Tumor-Specific T-Cell Responses	10.1053/j.gastro.2021.04.036	gastrointestinal	large intestine
van der Meer JHM and de Boer RJ and Meijer BJ and Smit WL and Vermeulen JLM and Meisner S and van Roest M and Koelink PJ and Dekker E and Hakvoort TBM and Koster J and Hawinkels LJAC and Heijmans J and Struijs EA and Boermeester MA and van den Brink GR and Muncan V	2021	Epithelial argininosuccinate synthetase is dispensable for intestinal regeneration and tumorigenesis.	10.1038/s41419-021-04173-x	gastrointestinal	large intestine
Ao T and Mochizuki S and Kajiwara Y and Yonemura K and Shiraishi T and Nagata K and Shinto E and Okamoto K and Nearchou IP and Shimazaki H and Kishi Y and Okada Y and Ueno H	2022	Cancer-associated fibroblasts at the unfavorable desmoplastic stroma promote colorectal cancer aggressiveness: Potential role of ADAM9.	10.1002/ijc.33947	gastrointestinal	large intestine
Arnold C. and Demuth P. and Seiwert N. and Wittmann S. and Boengler K. and Rasenberger B. and Christmann M. and Huber M. and Brunner T. and Linnebacher M. and Fahrer J.	2022	The Mitochondrial Disruptor Devimistat (CPI-613) Synergizes with Genotoxic Anticancer Drugs in Colorectal Cancer Therapy in a Bim-Dependent Manner	10.1158/1535-7163.mct-21-0393	gastrointestinal	large intestine
Bamberg LV and Heigwer F and Wandmacher AM and Singh A and Betge J and Rindtorff N and Werner J and Josten J and Skabkina OV and Hinsenkamp I and Erdmann G and Rcken C and Ebert MP and Burgermeister E and Zhan T and Boutros M	2022	Targeting euchromatic histone lysine methyltransferases sensitizes colorectal cancer to histone deacetylase inhibitors.	10.1002/ijc.34155	gastrointestinal	large intestine
Benelli R and Costa D and Salvini L and Tardito S and Tosetti F and Villa F and Zocchi MR and Poggi A	2022	Targeting of colorectal cancer organoids with zoledronic acid conjugated to the anti-EGFR antibody cetuximab.	10.1136/jitc-2022-005660	gastrointestinal	large intestine
Bergin CJ and Benoit YD	2022	Protocol for serial organoid formation assay using primary colorectal cancer tissues to evaluate cancer stem cell activity.	10.1016/j.xpro.2022.101218	gastrointestinal	large intestine
Berlin C and Cottard F and Willmann D and Urban S and Tirier SM and Marx L and Rippe K and Schmitt M and Petrocelli V and Greten FR and Fichtner-Feigl S and Kesselring R and Metzger E and Schle R	2022	KMT9 Controls Stemness and Growth of Colorectal Cancer.	10.1158/0008-5472.can-21-1261	gastrointestinal	large intestine
Betge J and Rindtorff N and Sauer J and Rauscher B and Dingert C and Gaitantzi H and Herweck F and Srour-Mhanna K and Miersch T and Valentini E and Boonekamp KE and Hauber V and Gutting T and Frank L and Belle S and Gaiser T and Buchholz I and Jesenofsky R and Hrtel N and Zhan T and Fischer B and Breitkopf-Heinlein K and Burgermeister E and Ebert MP and Boutros M	2022	The drug-induced phenotypic landscape of colorectal cancer organoids.	10.1038/s41467-022-30722-9	gastrointestinal	large intestine
Bian Y and Alem D and Beato F and Hogenson TL and Yang X and Jiang K and Cai J and Ma WW and Fernandez-Zapico M and Tan AC and Lawrence NJ and Fleming JB and Yuan Y and Xie H	2022	Development of SOS1 Inhibitor-Based Degraders to Target KRAS-Mutant Colorectal Cancer.	10.1021/acs.jmedchem.2c01300	gastrointestinal	large intestine
Boos SL and Loevenich LP and Vosberg S and Engleitner T and llinger R and Kumbrink J and Rokavec M and Michl M and Greif PA and Jung A and Hermeking H and Neumann J and Kirchner T and Rad R and Jung P	2022	Disease Modeling on Tumor Organoids Implicates AURKA as a Therapeutic Target in Liver Metastatic Colorectal Cancer.	10.1016/j.jcmgh.2021.10.008	gastrointestinal	large intestine
Braumller H and Mauerer B and Berlin C and Plundrich D and Marbach P and Cauchy P and Laessle C and Biesel E and Holzner PA and Kesselring R	2022	Senescent Tumor Cells in the Peritoneal Carcinomatosis Drive Immunosenescence in the Tumor Microenvironment.	10.3389/fimmu.2022.908449	gastrointestinal	large intestine
Bruno G and Li Bergolis V and Piscazzi A and Crispo F and Condelli V and Zoppoli P and Maddalena F and Pietrafesa M and Giordano G and Matassa DS and Esposito F and Landriscina M	2022	TRAP1 regulates the response of colorectal cancer cells to hypoxia and inhibits ribosome biogenesis under conditions of oxygen deprivation.	10.3892/ijo.2022.5369	gastrointestinal	large intestine
Canet-Jourdan C and Pags DL and Nguyen-Vigouroux C and Cartry J and Zajac O and Desterke C and Lopez JB and Gutierrez-Mateyron E and Signolle N and Adam J and Raingeaud J and Polrot M and Gonin P and Mathieu JRR and Souquere S and Pierron G and Gelli M and Dartigues P and Ducreux M and Barresi V and Jaulin F	2022	Patient-derived organoids identify an apico-basolateral polarity switch associated with survival in colorectal cancer.	10.1242/jcs.259256	gastrointestinal	large intestine
Cantero-Recasens G. and Alonso-Maranon J. and Lobo-Jarne T. and Garrido M. and Iglesias M. and Espinosa L. and Malhotra V.	2022	Reversing chemorefraction in colorectal cancer cells by controlling mucin secretion	10.7554/elife.73926	gastrointestinal	large intestine
Chen G. and Gong T. and Wang Z. and Lin X. and Chen S. and Sun C. and Zhao W. and Kong Y. and Ai H. and Yang H. and Liu Y. and Wu F. and Kang J. and Zhao S. and Xiao X. and Sun J. and He A. and Li Z.	2022	Colorectal cancer organoid models uncover oxaliplatin-resistant mechanisms at single cell resolution	10.1007/s13402-022-00705-5	gastrointestinal	large intestine
Chen H and Du L and Li J and Wu Z and Gong Z and Xia Y and Fan Z and Qian Q and Ding Z and Hu H and Guo S	2022	Modeling cancer metastasis using acoustically bio-printed patient-derived 3D tumor microtissues.	10.1039/d1tb02789a	gastrointestinal	large intestine
Chen H and Wu Z and Gong Z and Xia Y and Li J and Du L and Zhang Y and Gao X and Fan Z and Hu H and Qian Q and Ding Z and Guo S	2022	Acoustic Bioprinting of Patient-Derived Organoids for Predicting Cancer Therapy Responses.	10.1002/adhm.202102784	gastrointestinal	large intestine
Chen L and Dai Z and Ge C and Huang D and Zhou X and Pan K and Xu W and Fu J and Du JL	2022	Specific metabolic response of patient-derived organoids to curcumin of colorectal cancer.	10.1016/j.jchromb.2022.123260	gastrointestinal	large intestine
Chen L. and Tian B. and Liang H. and You Y. and Liu W.	2022	Molecular Biomarker of Drug Resistance Developed From Patient-Derived Organoids Predicts Survival of Colorectal Cancer Patients	10.3389/fonc.2022.855674	gastrointestinal	large intestine
Cheng Q and Zheng H and Li M and Wang H and Guo X and Zheng Z and Chen C and Liu J and Zhan T and Li Z and Wu H and Han J and Liu L and Tang T and Chen Q and Du L	2022	LGR4 cooperates with PrPc to endow the stemness of colorectal cancer stem cells contributing to tumorigenesis and liver metastasis.	10.1016/j.canlet.2022.215725	gastrointestinal	large intestine
Cho YW and Min DW and Kim HP and An Y and Kim S and Youk J and Chun J and Im JP and Song SH and Ju YS and Han SW and Park KJ and Kim TY	2022	Patient-derived organoids as a preclinical platform for precision medicine in colorectal cancer.	10.1002/1878-0261.13144	gastrointestinal	large intestine
Chou J and Kaller M and Jaeckel S and Rokavec M and Hermeking H	2022	AP4 suppresses DNA damage, chromosomal instability and senescence via inducing MDC1/Mediator of DNA damage Checkpoint 1 and repressing MIR22HG/miR-22-3p.	10.1186/s12943-022-01581-1	gastrointestinal	large intestine
Dayanidhi DL and Somarelli JA and Mantyh JB and Rupprecht G and Roghani RS and Vincoff S and Shin I and Zhao Y and Kim SY and McCall S and Hong J and Hsu DS	2022	Psymberin, a marine-derived natural product, induces cancer cell growth arrest and protein translation inhibition.	10.3389/fmed.2022.999004	gastrointestinal	large intestine
De Angelis M.L. and Francescangeli F. and Nicolazzo C. and Xhelili E. and La Torre F. and Colace L. and Bruselles A. and Macchia D. and Vitale S. and Gazzaniga P. and Baiocchi M. and Zeuner A.	2022	An Orthotopic Patient-Derived Xenograft (PDX) Model Allows the Analysis of Metastasis-Associated Features in Colorectal Cancer	10.3389/fonc.2022.869485	gastrointestinal	large intestine
De Angelis ML and Francescangeli F and Nicolazzo C and Signore M and Giuliani A and Colace L and Boe A and Magri V and Baiocchi M and Ciardi A and Scarola F and Spada M and La Torre F and Gazzaniga P and Biffoni M and De Maria R and Zeuner A	2022	An organoid model of colorectal circulating tumor cells with stem cell features, hybrid EMT state and distinctive therapy response profile.	10.1186/s13046-022-02263-y	gastrointestinal	large intestine
Deng G and Zhou L and Wang B and Sun X and Zhang Q and Chen H and Wan N and Ye H and Wu X and Sun D and Sun Y and Cheng H	2022	Targeting cathepsin B by cycloastragenol enhances antitumor immunity of CD8 T cells via inhibiting MHC-I degradation.	10.1136/jitc-2022-004874	gastrointestinal	large intestine
Dhakal B and Li CMY and Li R and Yeo K and Wright JA and Gieniec KA and Vrbanac L and Sammour T and Lawrence M and Thomas M and Lewis M and Perry J and Worthley DL and Woods SL and Drew P and Sallustio BC and Smith E and Horowitz JD and Maddern GJ and Licari G and Fenix K	2022	The Antianginal Drug Perhexiline Displays Cytotoxicity against Colorectal Cancer Cells In Vitro: A Potential for Drug Repurposing.	10.3390/cancers14041043	gastrointestinal	large intestine
Ding L and Yang Y and Lu Q and Qu D and Chandrakesan P and Feng H and Chen H and Chen X and Liao Z and Du J and Cao Z and Weygant N	2022	Bufalin Inhibits Tumorigenesis, Stemness, and Epithelial-Mesenchymal Transition in Colorectal Cancer through a C-Kit/Slug Signaling Axis.	10.3390/ijms232113354	gastrointestinal	large intestine
Dmitrieva-Posocco O and Wong AC and Lundgren P and Golos AM and Descamps HC and Dohnalov L and Cramer Z and Tian Y and Yueh B and Eskiocak O and Egervari G and Lan Y and Liu J and Fan J and Kim J and Madhu B and Schneider KM and Khoziainova S and Andreeva N and Wang Q and Li N and Furth EE and Bailis W and Kelsen JR and Hamilton KE and Kaestner KH and Berger SL and Epstein JA and Jain R and Li M …	2022	#NAME?	10.1038/s41586-022-04649-6	gastrointestinal	large intestine
Durinikova E and Reilly NM and Buzo K and Mariella E and Chil R and Lorenzato A and Dias JML and Grasso G and Pisati F and Lamba S and Corti G and Degasperi A and Cancelliere C and Mauri G and Andrei P and Linnebacher M and Marsoni S and Siena S and Sartore-Bianchi A and Nik-Zainal S and Di Nicolantonio F and Bardelli A and Arena S	2022	Targeting the DNA Damage Response Pathways and Replication Stress in Colorectal Cancer.	10.1158/1078-0432.ccr-22-0875	gastrointestinal	large intestine
Engel RM and Jard T and Oliva K and Kerr G and Chan WH and Hlavca S and Nickless D and Archer SK and Yap R and Ranchod P and Bell S and Niap A and Koulis C and Chong A and Wilkins S and Dale TC and Hollins AJ and McMurrick PJ and Abud HE	2022	Modeling colorectal cancer: A bio-resource of 50 patient-derived organoid lines.	10.1111/jgh.15818	gastrointestinal	large intestine
Fang H and Huang Y and Luo Y and Tang J and Yu M and Zhang Y and Zhong M	2022	SIRT1 induces the accumulation of TAMs at colorectal cancer tumor sites via the CXCR4/CXCL12 axis.	10.1016/j.cellimm.2021.104458	gastrointestinal	large intestine
Flum M and Dicks S and Teng YH and Schrempp M and Nystrm A and Boerries M and Hecht A	2022	Canonical TGF signaling induces collective invasion in colorectal carcinogenesis through a Snail1- and Zeb1-independent partial EMT.	10.1038/s41388-022-02190-4	gastrointestinal	large intestine
Geevimaan K. and Guo J.-Y. and Shen C.-N. and Jiang J.-K. and Fann C.S.J. and Hwang M.-J. and Shui J.-W. and Lin H.-T. and Wang M.-J. and Shih H.-C. and Li A.F.-Y. and Chang S.-C. and Yang S.-H. and Chen J.-Y.	2022	Patient-Derived Organoid Serves as a Platform for Personalized Chemotherapy in Advanced Colorectal Cancer Patients	10.3389/fonc.2022.883437	gastrointestinal	large intestine
Gupta K. and Jones J.C. and Farias V.D.A. and Mackeyev Y. and Singh P.K. and Quinones-Hinojosa A. and Krishnan S.	2022	Identification of Synergistic Drug Combinations to Target KRAS-Driven Chemoradioresistant Cancers Utilizing Tumoroid Models of Colorectal Adenocarcinoma and Recurrent Glioblastoma	10.3389/fonc.2022.840241	gastrointestinal	large intestine
Hall AE and Pohl S and Cammareri P and Aitken S and Younger NT and Raponi M and Billard CV and Carrancio AB and Bastem A and Freile P and Haward F and Adams IR and Caceres JF and Preyzner P and von Kriegsheim A and Dunlop MG and Din FV and Myant KB	2022	RNA splicing is a key mediator of tumour cell plasticity and a therapeutic vulnerability in colorectal cancer.	10.1038/s41467-022-30489-z	gastrointestinal	large intestine
Hao M and Cao Z and Wang Z and Xin J and Kong B and Xu J and Zhang L and Chen P	2022	Patient-Derived Organoid Model in the Prediction of Chemotherapeutic Drug Response in Colorectal Cancer.	10.1021/acsbiomaterials.2c00354	gastrointestinal	large intestine
Heinz MC and Peters NA and Oost KC and Lindeboom RGH and van Voorthuijsen L and Fumagalli A and van der Net MC and de Medeiros G and Hageman JH and Verlaan-Klink I and Borel Rinkes IHM and Liberali P and Gloerich M and van Rheenen J and Vermeulen M and Kranenburg O and Snippert HJG	2022	Liver Colonization by Colorectal Cancer Metastases Requires YAP-Controlled Plasticity at the Micrometastatic Stage.	10.1158/0008-5472.can-21-0933	gastrointestinal	large intestine
Herpers B and Eppink B and James MI and Cortina C and Caellas-Socias A and Boj SF and Hernando-Momblona X and Glodzik D and Roovers RC and van de Wetering M and Bartelink-Clements C and Zondag-van der Zande V and Mateos JG and Yan K and Salinaro L and Basmeleh A and Fatrai S and Maussang D and Lammerts van Bueren JJ and Chicote I and Serna G and Cabellos L and Ramrez L and Nuciforo P and Salazar …	2022	Functional patient-derived organoid screenings identify MCLA-158 as a therapeutic EGFR LGR5 bispecific antibody with efficacy in epithelial tumors.	10.1038/s43018-022-00359-0	gastrointestinal	large intestine
Hsu KS and Adileh M and Martin ML and Makarov V and Chen J and Wu C and Bodo S and Klingler S and Sauv CG and Szeglin BC and Smith JJ and Fuks Z and Riaz N and Chan TA and Nishimura M and Paty PB and Kolesnick R	2022	Colorectal Cancer Develops Inherent Radiosensitivity That Can Be Predicted Using Patient-Derived Organoids.	10.1158/0008-5472.can-21-4128	gastrointestinal	large intestine
Hwang J and Park A and Kim C and Yu D and Byun H and Ku M and Yang J and Kim TI and Jeong KS and Kim KY and Lee H and Shin SJ	2022	Suppression of DYRK1A/B Drives Endoplasmic Reticulum Stress-mediated Autophagic Cell Death Through Metabolic Reprogramming in Colorectal Cancer Cells.	10.21873/anticanres.15516	gastrointestinal	large intestine
Imai T. and Naruse M. and Ochiai M. and Matsumoto K. and Ikeda S. and Kani M. and Kato Y. and Hirayama A. and Soga T. and Hori Y. and Yokoi A. and Ochiai A.	2022	Different types of reactions to E7386 among colorectal cancer patient-derived organoids and corresponding CAFs	10.3892/ol.2022.13342	gastrointestinal	large intestine
Jeong N. and Kim S.-C. and Park J.W. and Park S.G. and Nam K.-H. and Lee J.O. and Shin Y.-K. and Bae J.M. and Jeong S.-Y. and Kim M.J. and Ku J.-L.	2022	Multifocal organoids reveal clonal associations between synchronous intestinal tumors with pervasive heterogeneous drug responses	10.1038/s41525-022-00313-0	gastrointestinal	large intestine
Jin J and Wu Y and Zhao Z and Wu Y and Zhou YD and Liu S and Sun Q and Yang G and Lin J and Nagle DG and Qin J and Zhang Z and Chen HZ and Zhang W and Sun S and Luan X	2022	Small-molecule PROTAC mediates targeted protein degradation to treat STAT3-dependent epithelial cancer.	10.1172/jci.insight.160606	gastrointestinal	large intestine
Jing F and Liu G and Zhang R and Xue W and Lin J and Zhu H and Zhu Y and Wu C and Luo Y and Chen T and Li S and Bao M	2022	PYY modulates the tumorigenesis and progression of colorectal cancer unveiled by proteomics.	NA	gastrointestinal	large intestine
Kelemen A and Carmi I and Seress I and Lrincz P and Tlgyes T and Dede K and Bursics A and Buzs EI and Wiener Z	2022	CD44 Expression Intensity Marks Colorectal Cancer Cell Subpopulations with Different Extracellular Vesicle Release Capacity.	10.3390/ijms23042180	gastrointestinal	large intestine
Kkkse E and Heesters BA and Villaudy J and Verheem A and Cercel M and van Hal S and Boj SF and Borel Rinkes IHM and Punt CJA and Roodhart JML and Laoukili J and Koopman M and Spits H and Kranenburg O	2022	Modeling resistance of colorectal peritoneal metastases to immune checkpoint blockade in humanized mice.	10.1136/jitc-2022-005345	gastrointestinal	large intestine
Kkkse E and Peters NA and Ubink I and van Keulen VAM and Daghighian R and Verheem A and Laoukili J and Kranenburg O	2022	KIT promotes tumor stroma formation and counteracts tumor-suppressive TGF signaling in colorectal cancer.	10.1038/s41419-022-05078-z	gastrointestinal	large intestine
Klingler S and Hsu KS and Hua G and Martin ML and Adileh M and Baslan T and Zhang Z and Paty PB and Fuks Z and Brown AM and Kolesnick R	2022	Disruption of the crypt niche promotes outgrowth of mutated colorectal tumor stem cells.	10.1172/jci.insight.153793	gastrointestinal	large intestine
Kobayashi H and Gieniec KA and Lannagan TRM and Wang T and Asai N and Mizutani Y and Iida T and Ando R and Thomas EM and Sakai A and Suzuki N and Ichinose M and Wright JA and Vrbanac L and Ng JQ and Goyne J and Radford G and Lawrence MJ and Sammour T and Hayakawa Y and Klebe S and Shin AE and Asfaha S and Bettington ML and Rieder F and Arpaia N and Danino T and Butler LM and Burt AD and Leedham S…	2022	The Origin and Contribution of Cancer-Associated Fibroblasts in Colorectal Carcinogenesis.	10.1053/j.gastro.2021.11.037	gastrointestinal	large intestine
Kramer A. and Tjaden A. and Ndreshkjana B. and Tredup C. and Farin H.F. and Knapp S. and Janin Y.L. and Muller S.	2022	IPP/CNRS-A017: A chemical probe for human dihydroorotate dehydrogenase (hDHODH)	10.1016/j.crchbi.2022.100034	gastrointestinal	large intestine
Laoukili J. and van Schelven S. and Kucukkose E. and Verheem A. and Goey K. and Koopman M. and Borel Rinkes I. and Kranenburg O.	2022	BRAFV600E in colorectal cancer reduces sensitivity to oxidative stress and promotes site-specific metastasis by stimulating glutathione synthesis	10.1016/j.celrep.2022.111728	gastrointestinal	large intestine
Lee B and Park SJ and Lee S and Lee J and Lee E and Yoo ES and Chung WS and Sohn JW and Oh BC and Kim S	2022	Lomitapide, a cholesterol-lowering drug, is an anticancer agent that induces autophagic cell death via inhibiting mTOR.	10.1038/s41419-022-05039-6	gastrointestinal	large intestine
Lee, Bernard C. H. and Robinson, Philip S. and Coorens, Tim H. H. and Yan, Helen H. N. and Olafsson, Sigurgeir and Lee-Six, Henry and Sanders, Mathijs A. and Siu, Hoi Cheong and Hewinson, James and Yue, Sarah S. K. and Tsui, Wai Yin and Chan, Annie S. Y. and Chan, Anthony K. W. and Ho, Siu Lun and Campbell, Peter J. and Martincorena, Inigo and Buczacki, Simon J. A. and Yuen, Siu Tsan and Leung, S…	2022	Mutational landscape of normal epithelial cells in Lynch Syndrome patients	10.1038/s41467-022-29920-2	gastrointestinal	large intestine
Li C and Pan B and Wang X and Liu X and Qin J and Gao T and Sun H and Pan Y and Wang S	2022	Upregulated LINC01088 facilitates malignant phenotypes and immune escape of colorectal cancer by regulating microRNAs/G3BP1/PD-L1 axis.	10.1007/s00432-022-03981-8	gastrointestinal	large intestine
Li F and Wu Y and Yan Y and Wu S and Zhu J and Zhang G and Zhang P and Yuan L and Zeng Y and Liu Z	2022	Transcriptomic landscape of sodium butyrate-induced growth inhibition of human colorectal cancer organoids.	10.1039/d2mo00127f	gastrointestinal	large intestine
Liang X and Duronio GN and Yang Y and Bala P and Hebbar P and Spisak S and Sahgal P and Singh H and Zhang Y and Xie Y and Cejas P and Long HW and Bass AJ and Sethi NS	2022	An Enhancer-Driven Stem Cell-Like Program Mediated by SOX9 Blocks Intestinal Differentiation in Colorectal Cancer.	10.1053/j.gastro.2021.09.044	gastrointestinal	large intestine
Liu F and Bouznad N and Kaller M and Shi X and Knig J and Jaeckel S and Hermeking H	2022	Csf1r mediates enhancement of intestinal tumorigenesis caused by inactivation of Mir34a.	10.7150/ijbs.75503	gastrointestinal	large intestine
Liu J and Qian B and Zhou L and Shen G and Tan Y and Liu S and Zhao Z and Shi J and Qi W and Zhou T and Yang X and Gao G and Yang Z	2022	IL25 Enhanced Colitis-Associated Tumorigenesis in Mice by Upregulating Transcription Factor GLI1.	10.3389/fimmu.2022.837262	gastrointestinal	large intestine
Lockwood N and Martini S and Lopez-Pardo A and Deiss K and Segeren HA and Semple RK and Collins I and Repana D and Cobbaut M and Soliman T and Ciccarelli F and Parker PJ	2022	Genome-Protective Topoisomerase 2a-Dependent G2 Arrest Requires p53 in hTERT-Positive Cancer Cells.	10.1158/0008-5472.can-21-1785	gastrointestinal	large intestine
Loevenich LP and Tschurtschenthaler M and Rokavec M and Silva MG and Jesinghaus M and Kirchner T and Klauschen F and Saur D and Neumann J and Hermeking H and Jung P	2022	SMAD4 Loss Induces c-MYC-Mediated NLE1 Upregulation to Support Protein Biosynthesis, Colorectal Cancer Growth, and Metastasis.	10.1158/0008-5472.can-22-1247	gastrointestinal	large intestine
Ludikhuize MC and Gevers S and Nguyen NTB and Meerlo M and Roudbari SKS and Gulersonmez MC and Stigter ECA and Drost J and Clevers H and Burgering BMT and Rodrguez Colman MJ	2022	Rewiring glucose metabolism improves 5-FU efficacy in p53-deficient/KRAS(G12D) glycolytic colorectal tumors.	10.1038/s42003-022-04055-8	gastrointestinal	large intestine
Ma B and Ueda H and Okamoto K and Bando M and Fujimoto S and Okada Y and Kawaguchi T and Wada H and Miyamoto H and Shimada M and Sato Y and Takayama T	2022	TIMP1 promotes cell proliferation and invasion capability of right-sided colon cancers via the FAK/Akt signaling pathway.	10.1111/cas.15567	gastrointestinal	large intestine
Martens-de Kemp SR and Komor MA and Hegi R and Bolijn AS and Tijssen M and de Groen FLM and Depla A and van Leerdam M and Meijer GA and Fijneman RJA and Carvalho B	2022	Overexpression of the miR-17-92 cluster in colorectal adenoma organoids causes a carcinoma-like gene expression signature.	10.1016/j.neo.2022.100820	gastrointestinal	large intestine
Mo S and Tang P and Luo W and Zhang L and Li Y and Hu X and Ma X and Chen Y and Bao Y and He X and Fu G and Xu X and Rao X and Li X and Guan R and Chen S and Deng Y and Lv T and Mu P and Zheng Q and Wang S and Liu F and Li Y and Sheng W and Huang D and Hu C and Gao J and Zhang Z and Cai S and Clevers H and Peng J and Hua G	2022	Patient-Derived Organoids from Colorectal Cancer with Paired Liver Metastasis Reveal Tumor Heterogeneity and Predict Response to Chemotherapy.	10.1002/advs.202204097	gastrointestinal	large intestine
More A and Ito I and Haridas V and Chowdhury S and Gu Y and Dickson P and Fowlkes N and Shen JP	2022	Oncogene addiction to GNAS in GNAS(R201) mutant tumors.	10.1038/s41388-022-02388-6	gastrointestinal	large intestine
Ohta Y and Fujii M and Takahashi S and Takano A and Nanki K and Matano M and Hanyu H and Saito M and Shimokawa M and Nishikori S and Hatano Y and Ishii R and Sawada K and Machinaga A and Ikeda W and Imamura T and Sato T	2022	Cell-matrix interface regulates dormancy in human colon cancer stem cells.	10.1038/s41586-022-05043-y	gastrointestinal	large intestine
Okamoto T and Natsume Y and Doi M and Nosato H and Iwaki T and Yamanaka H and Yamamoto M and Kawachi H and Noda T and Nagayama S and Sakanashi H and Yao R	2022	Integration of human inspection and artificial intelligence-based morphological typing of patient-derived organoids reveals interpatient heterogeneity of colorectal cancer.	10.1111/cas.15396	gastrointestinal	large intestine
Okuno K. and Garg R. and Yuan Y.-C. and Tokunaga M. and Kinugasa Y. and Goel A.	2022	Berberine and Oligomeric Proanthocyanidins Exhibit Synergistic Efficacy Through Regulation of PI3K-Akt Signaling Pathway in Colorectal Cancer	10.3389/fonc.2022.855860	gastrointestinal	large intestine
Pape K and Lner AJ and William D and Czempiel T and Beyreuther E and Klimova A and Lehmann C and Schmche T and Merker SR and Naumann M and Ada AM and Baenke F and Seidlitz T and Btof R and Dietrich A and Krause M and Weitz J and Klink B and von Neubeck C and Stange DE	2022	Sensitization of Patient-Derived Colorectal Cancer Organoids to Photon and Proton Radiation by Targeting DNA Damage Response Mechanisms.	10.3390/cancers14204984	gastrointestinal	large intestine
Parseh B. and Khosravi A. and Fazel A. and Ai J. and Ebrahimi-Barough S. and Verdi J. and Shahbazi M.	2022	3-Dimensional Model to Study Apoptosis Induction of Activated Natural Killer Cells Conditioned Medium Using Patient-Derived Colorectal Cancer Organoids	10.3389/fcell.2022.895284	gastrointestinal	large intestine
Prigaro BJ and Esquer H and Zhou Q and Pike LA and Awolade P and Lai XH and Abraham AD and Abbott JM and Matter B and Kompella UB and Messersmith WA and Gustafson DL and LaBarbera DV	2022	Design, Synthesis, and Biological Evaluation of the First Inhibitors of Oncogenic CHD1L.	10.1021/acs.jmedchem.1c01778	gastrointestinal	large intestine
Rampado R and Biccari A and D'Angelo E and Collino F and Cricr G and Caliceti P and Giordano F and Taraballi F and Pucciarelli S and Agostini M	2022	Optimization of Biomimetic, Leukocyte-Mimicking Nanovesicles for Drug Delivery Against Colorectal Cancer Using a Design of Experiment Approach.	10.3389/fbioe.2022.883034	gastrointestinal	large intestine
Regan JL	2022	Immunofluorescence staining of colorectal cancer patient-derived organoids.	10.1016/bs.mcb.2022.04.008	gastrointestinal	large intestine
Regan JL	2022	Protocol for isolation and functional validation of label-retaining quiescent colorectal cancer stem cells from patient-derived organoids for RNA-seq.	10.1016/j.xpro.2022.101225	gastrointestinal	large intestine
Ren J and Li N and Pei S and Lian Y and Li L and Peng Y and Liu Q and Guo J and Wang X and Han Y and Zhang G and Wang H and Li Y and Jiang J and Li Q and Tan M and Peng J and Hu G and Xiao Y and Li X and Lin M and Qin J	2022	Histone methyltransferase WHSC1 loss dampens MHC-I antigen presentation pathway to impair IFN--stimulated antitumor immunity.	10.1172/jci153167	gastrointestinal	large intestine
Roy S and Zhao Y and Yuan YC and Goel A	2022	Metformin and ICG-001 Act Synergistically to Abrogate Cancer Stem Cells-Mediated Chemoresistance in Colorectal Cancer by Promoting Apoptosis and Autophagy.	10.3390/cancers14051281	gastrointestinal	large intestine
Schmitt M and Ceteci F and Gupta J and Pesic M and Bttger TW and Nicolas AM and Kennel KB and Engel E and Schewe M and Callak Kirisz A and Petrocelli V and Dabiri Y and Varga J and Ramakrishnan M and Karimova M and Ablasser A and Sato T and Arkan MC and de Sauvage FJ and Greten FR	2022	Colon tumour cell death causes mTOR dependence by paracrine P2X4 stimulation.	10.1038/s41586-022-05426-1	gastrointestinal	large intestine
Shembrey C and Smith J and Grandin M and Williams N and Cho HJ and Mlck C and Behrenbruch C and Thomson BN and Heriot AG and Merino D and Hollande F	2022	Longitudinal Monitoring of Intra-Tumoural Heterogeneity Using Optical Barcoding of Patient-Derived Colorectal Tumour Models.	10.3390/cancers14030581	gastrointestinal	large intestine
Shen X and Zhang Y and Xu Z and Gao H and Feng W and Li W and Miao Y and Xu Z and Zong Y and Zhao J and Lu A	2022	KLF5 inhibition overcomes oxaliplatin resistance in patient-derived colorectal cancer organoids by restoring apoptotic response.	10.1038/s41419-022-04773-1	gastrointestinal	large intestine
Sol L and Lobo-Jarne T and lvarez-Villanueva D and Alonso-Maran J and Guilln Y and Guix M and Sangrador I and Rozaln C and Vert A and Barbachano A and Lop J and Salido M and Bellosillo B and Garca-Romero R and Garrido M and Gonzlez J and Martnez-Iniesta M and Lpez-Arribillaga E and Salazar R and Montagut C and Torres F and Iglesias M and Celi-Terrassa T and Muoz A and Villanueva A and Bigas A and…	2022	p53 wild-type colorectal cancer cells that express a fetal gene signature are associated with metastasis and poor prognosis.	10.1038/s41467-022-30382-9	gastrointestinal	large intestine
Svec J. and Stastna M. and Janeckova L. and Hrckulak D. and Vojtechova M. and Onhajzer J. and Kriz V. and Galuskova K. and Sloncova E. and Kubovciak J. and Pfeiferova L. and Hrudka J. and Matej R. and Waldauf P. and Havluj L. and Kolar M. and Korinek V.	2022	TROP2 Represents a Negative Prognostic Factor in Colorectal Adenocarcinoma and Its Expression Is Associated with Features of Epithelial-Mesenchymal Transition and Invasiveness	10.3390/cancers14174137	gastrointestinal	large intestine
Szeglin BC and Wu C and Marco MR and Park HS and Zhang Z and Zhang B and Garcia-Aguilar J and Beauchamp RD and Chen XS and Smith JJ	2022	A SMAD4-modulated gene profile predicts disease-free survival in stage II and III colorectal cancer.	10.1002/cnr2.1423	gastrointestinal	large intestine
Toshimitsu K and Takano A and Fujii M and Togasaki K and Matano M and Takahashi S and Kanai T and Sato T	2022	Organoid screening reveals epigenetic vulnerabilities in human colorectal cancer.	10.1038/s41589-022-00984-x	gastrointestinal	large intestine
Vaquero-Siguero N and Schleussner N and Volk J and Mastel M and Meier J and Jackstadt R	2022	Modeling Colorectal Cancer Progression Reveals Niche-Dependent Clonal Selection.	10.3390/cancers14174260	gastrointestinal	large intestine
Vaughan-Shaw PG and Blackmur JP and Grimes G and Ooi LY and Ochocka-Fox AM and Dunbar K and von Kriegsheim A and Rajasekaran V and Timofeeva M and Walker M and Svinti V and Din FVN and Farrington SM and Dunlop MG	2022	Vitamin D treatment induces in vitro and ex vivo transcriptomic changes indicating anti-tumor effects.	10.1096/fj.202101430rr	gastrointestinal	large intestine
Villanueva JW and Kwong L and Han T and Martinez SA and Shanahan MT and Kanke M and Dow LE and Danko CG and Sethupathy P	2022	Comprehensive microRNA analysis across genome-edited colorectal cancer organoid models reveals miR-24 as a candidate regulator of cell survival.	10.1186/s12864-022-09018-1	gastrointestinal	large intestine
Vu T and Datta A and Banister C and Jin L and Yuan G and Samuel T and Bae S and Eltoum IE and Manne U and Zhang B and Welner RS and Mitra K and Buckhaults P and Datta PK	2022	Serine-threonine Kinase Receptor-Associated Protein is a Critical Mediator of APC Mutation-Induced Intestinal Tumorigenesis Through a Feed-Forward Mechanism.	10.1053/j.gastro.2021.09.010	gastrointestinal	large intestine
Wada H and Sato Y and Fujimoto S and Okamoto K and Bando M and Kawaguchi T and Miyamoto H and Muguruma N and Horimoto K and Matsuzawa Y and Mutoh M and Takayama T	2022	Resveratrol inhibits development of colorectal adenoma via suppression of LEF1; comprehensive analysis with connectivity map.	10.1111/cas.15576	gastrointestinal	large intestine
Wan Y and Luo R and Chen J and Luo X and Liu G and Su D and Lu N and Liu Q and Luo Z	2022	A Self-Assembling Peptide as a Model for Detection of Colorectal Cancer.	10.3390/gels8120770	gastrointestinal	large intestine
Wang D and Sun L and Okuda S and Yamamoto D and Nakayama M and Oshima H and Saito H and Kouyama Y and Mimori K and Ando T and Watanabe S and Oshima M	2022	Nano-scale physical properties characteristic to metastatic intestinal cancer cells identified by high-speed scanning ion conductance microscope.	10.1016/j.biomaterials.2021.121256	gastrointestinal	large intestine
Wang R and Li J and Zhou X and Mao Y and Wang W and Gao S and Wang W and Gao Y and Chen K and Yu S and Wu X and Wen L and Ge H and Fu W and Tang F	2022	Single-cell genomic and transcriptomic landscapes of primary and metastatic colorectal cancer tumors.	10.1186/s13073-022-01093-z	gastrointestinal	large intestine
Wang R and Mao Y and Wang W and Zhou X and Wang W and Gao S and Li J and Wen L and Fu W and Tang F	2022	Systematic evaluation of colorectal cancer organoid system by single-cell RNA-Seq analysis.	10.1186/s13059-022-02673-3	gastrointestinal	large intestine
Wang S and Gao S and Zeng Y and Zhu L and Mo Y and Wong CC and Bao Y and Su P and Zhai J and Wang L and Soares F and Xu X and Chen H and Hezaveh K and Ci X and He A and McGaha T and O'Brien C and Rottapel R and Kang W and Wu J and Zheng G and Cai Z and Yu J and He HH	2022	N6-Methyladenosine Reader YTHDF1 Promotes ARHGEF2 Translation and RhoA Signaling in Colorectal Cancer.	10.1053/j.gastro.2021.12.269	gastrointestinal	large intestine
Wang X. and Lu X. and Cai B. and Li X. and Zou D. and Lei S. and Xu L. and Wang G. and Wang L. and Wang Z.	2022	A Tumor-Organoid-Based Precision Medicine Platform for the Prediction of Drug Sensitivity of Colorectal Cancer	10.1002/adtp.202200093	gastrointestinal	large intestine
Wanigasooriya K and Barros-Silva JD and Tee L and El-Asrag ME and Stodolna A and Pickles OJ and Stockton J and Bryer C and Hoare R and Whalley CM and Tyler R and Sillo T and Yau C and Ismail T and Beggs AD	2022	Patient Derived Organoids Confirm That PI3K/AKT Signalling Is an Escape Pathway for Radioresistance and a Target for Therapy in Rectal Cancer.	10.3389/fonc.2022.920444	gastrointestinal	large intestine
Welz L and Kakavand N and Hang X and Laue G and Ito G and Silva MG and Plattner C and Mishra N and Tengen F and Ogris C and Jesinghaus M and Wottawa F and Arnold P and Kaikkonen L and Stengel S and Tran F and Das S and Kaser A and Trajanoski Z and Blumberg R and Roecken C and Saur D and Tschurtschenthaler M and Schreiber S and Rosenstiel P and Aden K	2022	Epithelial X-Box Binding Protein 1 Coordinates Tumor Protein p53-Driven DNA Damage Responses and Suppression of Intestinal Carcinogenesis.	10.1053/j.gastro.2021.09.057	gastrointestinal	large intestine
Wijler LA and Dijk FJ and Quirindongo H and Raats DAE and Dorresteijn B and Furber MJW and May AM and Kranenburg O and van Dijk M	2022	In vitro chemotherapy-associated muscle toxicity is attenuated with nutritional support, while treatment efficacy is retained.	10.18632/oncotarget.28279	gastrointestinal	large intestine
Wong CC and Wu JL and Ji F and Kang W and Bian X and Chen H and Chan LS and Luk STY and Tong S and Xu J and Zhou Q and Liu D and Su H and Gou H and Cheung AH and To KF and Cai Z and Shay JW and Yu J	2022	The cholesterol uptake regulator PCSK9 promotes and is a therapeutic target in APC/KRAS-mutant colorectal cancer.	10.1038/s41467-022-31663-z	gastrointestinal	large intestine
Wu Y. and Li K. and Li Y. and Sun T. and Liu C. and Dong C. and Zhao T. and Tang D. and Chen X. and Liu P.	2022	Grouped-seq for integrated phenotypic and transcriptomic screening of patient-derived tumor organoids	10.1093/nar/gkab1201	gastrointestinal	large intestine
Xu S and Fan R and Wang L and He W and Ge H and Chen H and Xu W and Zhang J and Xu W and Feng Y and Fan Z	2022	Synthesis and biological evaluation of celastrol derivatives as potent antitumor agents with STAT3 inhibition.	10.1080/14756366.2021.2001805	gastrointestinal	large intestine
Yamamoto D and Oshima H and Wang D and Takeda H and Kita K and Lei X and Nakayama M and Murakami K and Ohama T and Takemura H and Toyota M and Suzuki H and Inaki N and Oshima M	2022	Characterization of RNF43 frameshift mutations that drive Wnt ligand- and R-spondin-dependent colon cancer.	10.1002/path.5868	gastrointestinal	large intestine
Yang X and Li G and Tian Y and Wang X and Xu J and Liu R and Deng M and Shao C and Pan Y and Wu X and Li M and Zhang C and Liu R and Qin J and Zhang C and Liu Z and Wu X and Plikus MV and Lengner CJ and Zheng Z and Lv C and Yu Z	2022	Identifying the E2F3-MEX3A-KLF4 signaling axis that sustains cancer cells in undifferentiated and proliferative state.	10.7150/thno.76619	gastrointestinal	large intestine
Yu C and Lei X and Chen F and Mao S and Lv L and Liu H and Hu X and Wang R and Shen L and Zhang N and Meng Y and Shen Y and Chen J and Li P and Huang S and Lin C and Zhang Z and Yuan K	2022	ARID1A loss derepresses a group of human endogenous retrovirus-H loci to modulate BRD4-dependent transcription.	10.1038/s41467-022-31197-4	gastrointestinal	large intestine
Yu W. and Lu C. and Wang G. and Liang Z. and Jiang Z. and Liu Y. and Yan J.	2022	Pharmacological Mechanism of Pingxiao Formula against Colorectal Cancer	10.1155/2022/7884740	gastrointestinal	large intestine
Zhang Q and Deng T and Zhang H and Zuo D and Zhu Q and Bai M and Liu R and Ning T and Zhang L and Yu Z and Zhang H and Ba Y	2022	Adipocyte-Derived Exosomal MTTP Suppresses Ferroptosis and Promotes Chemoresistance in Colorectal Cancer.	10.1002/advs.202203357	gastrointestinal	large intestine
Zhao Y and Wang C and Goel A	2022	A combined treatment with melatonin and andrographis promotes autophagy and anticancer activity in colorectal cancer.	10.1093/carcin/bgac008	gastrointestinal	large intestine
Zhao Y and Zhang B and Ma Y and Zhao F and Chen J and Wang B and Jin H and Zhou F and Guan J and Zhao Q and Wang H and Liu Q and Zhao F and Wang X	2022	Colorectal Cancer Patient-Derived 2D and 3D Models Efficiently Recapitulate Inter- and Intratumoral Heterogeneity.	10.1002/advs.202201539	gastrointestinal	large intestine
Zhao Y. and Roy S. and Wang C. and Goel A.	2022	A Combined Treatment with Berberine and Andrographis Exhibits Enhanced Anti-Cancer Activity through Suppression of DNA Replication in Colorectal Cancer	10.3390/ph15030262	gastrointestinal	large intestine
Zheng X and Song J and Yu C and Zhou Z and Liu X and Yu J and Xu G and Yang J and He X and Bai X and Luo Y and Bao Y and Li H and Yang L and Xu M and Song N and Su X and Xu J and Ma X and Shi H	2022	Single-cell transcriptomic profiling unravels the adenoma-initiation role of protein tyrosine kinases during colorectal tumorigenesis.	10.1038/s41392-022-00881-8	gastrointestinal	large intestine
lvarez-Varela A and Novellasdemunt L and Barriga FM and Hernando-Momblona X and Caellas-Socias A and Cano-Crespo S and Sevillano M and Cortina C and Stork D and Morral C and Turon G and Slebe F and Jimnez-Gracia L and Carat G and Jung P and Stassi G and Heyn H and Tauriello DVF and Mateo L and Tejpar S and Sancho E and Stephan-Otto Attolini C and Batlle E	2022	Mex3a marks drug-tolerant persister colorectal cancer cells that mediate relapse after chemotherapy.	10.1038/s43018-022-00402-0	gastrointestinal	large intestine
van Neerven SM and Smit WL and van Driel MS and Kakkar V and de Groot NE and Nijman LE and Elbers CC and Lveill N and Heijmans J and Vermeulen L	2022	Intestinal Apc-inactivation induces HSP25 dependency.	10.15252/emmm.202216194	gastrointestinal	large intestine
Ahmed A and Reinhold C and Breunig E and Phan TS and Dietrich L and Kostadinova F and Urwyler C and Merk VM and Noti M and Toja da Silva I and Bode K and Nahle F and Plazzo AP and Koerner J and Stuber R and Menche C and Karamitopoulou E and Farin HF and Gollob KJ and Brunner T	2023	Immune escape of colorectal tumours via local LRH-1/Cyp11b1-mediated synthesis of immunosuppressive glucocorticoids.	10.1002/1878-0261.13414	gastrointestinal	large intestine
Alem D and Yang X and Beato F and Sarcar B and Tassielli AF and Dai R and Hogenson TL and Park MA and Jiang K and Cai J and Yuan Y and Fernandez-Zapico ME and Tan AC and Fleming JB and Xie H	2023	Translational relevance of SOS1 targeting for KRAS-mutant colorectal cancer.	10.1002/mc.23543	gastrointestinal	large intestine
Atanasova V.S. and Riedl A. and Strobl M. and Flandorfer J. and Unterleuthner D. and Weindorfer C. and Neuhold P. and Stang S. and Hengstschlager M. and Bergmann M. and Dolznig H.	2023	Selective Eradication of Colon Cancer Cells Harboring PI3K and/or MAPK Pathway Mutations in 3D Culture by Combined PI3K/AKT/mTOR Pathway and MEK Inhibition	10.3390/ijms24021668	gastrointestinal	large intestine
Atanasova VS and de Jesus Cardona C and Hejret V and Tiefenbacher A and Mair T and Tran L and Pfneissl J and Dragani K and Binder C and Kabiljo J and Clement J and Woeran K and Neudert B and Wohlhaupter S and Haase A and Domazet S and Hengstschlger M and Mitterhauser M and Mllauer L and Tich B and Bergmann M and Schweikert G and Hartl M and Dolznig H and Egger G	2023	Mimicking Tumor Cell Heterogeneity of Colorectal Cancer in a Patient-derived Organoid-Fibroblast Model.	10.1016/j.jcmgh.2023.02.014	gastrointestinal	large intestine
Boonsanay V and Mosa MH and Looso M and Weichenhan D and Ceteci F and Pudelko L and Lechel A and Michel CS and Knne C and Farin HF and Plass C and Greten FR	2023	Loss of SUV420H2-Dependent Chromatin Compaction Drives Right-Sided Colon Cancer Progression.	10.1053/j.gastro.2022.10.036	gastrointestinal	large intestine
Cadamuro F and Marongiu L and Marino M and Tamini N and Nespoli L and Zucchini N and Terzi A and Altamura D and Gao Z and Giannini C and Bindi G and Smith A and Magni F and Bertini S and Granucci F and Nicotra F and Russo L	2023	3D bioprinted colorectal cancer models based on hyaluronic acid and signalling glycans.	10.1016/j.carbpol.2022.120395	gastrointestinal	large intestine
Chicote I and Martnez-Quintanilla J and Cmara JA and Palmer HG	2023	Orthotopic Implantation of Patient-Derived Cancer Cells in Mice Recapitulates Advanced Colorectal Cancer.	10.3791/64629	gastrointestinal	large intestine
Citarella A and Catanzaro G and Besharat ZM and Trocchianesi S and Barbagallo F and Gosti G and Leonetti M and Di Fiore A and Coppola L and Autilio TM and Spinello Z and Vacca A and De Smaele E and Venneri MA and Ferretti E and Masuelli L and Po A	2023	Hedgehog-GLI and Notch Pathways Sustain Chemoresistance and Invasiveness in Colorectal Cancer and Their Inhibition Restores Chemotherapy Efficacy.	10.3390/cancers15051471	gastrointestinal	large intestine
Coelho MA and Cooper S and Strauss ME and Karakoc E and Bhosle S and Gonalves E and Picco G and Burgold T and Cattaneo CM and Veninga V and Consonni S and Diner C and Vieira SF and Gibson F and Barthorpe S and Hardy C and Rein J and Thomas M and Marioni J and Voest EE and Bassett A and Garnett MJ	2023	Base editing screens map mutations affecting interferon- signaling in cancer.	10.1016/j.ccell.2022.12.009	gastrointestinal	large intestine
Conche C and Finkelmeier F and Pei M and Nicolas AM and Bttger TW and Kennel KB and Denk D and Ceteci F and Mohs K and Engel E and Canli and Dabiri Y and Peiffer KH and Zeuzem S and Salinas G and Longerich T and Yang H and Greten FR	2023	Combining ferroptosis induction with MDSC blockade renders primary tumours and metastases in liver sensitive to immune checkpoint blockade.	10.1136/gutjnl-2022-327909	gastrointestinal	large intestine
Coppo R and Kondo J and Iida K and Okada M and Onuma K and Tanaka Y and Kamada M and Ohue M and Kawada K and Obama K and Inoue M	2023	Distinct but interchangeable subpopulations of colorectal cancer cells with different growth fates and drug sensitivity.	10.1016/j.isci.2023.105962	gastrointestinal	large intestine
Costa D and Ven R and Coco S and Longo L and Tosetti F and Scabini S and Mastracci L and Grillo F and Poggi A and Benelli R	2023	SB202190 Predicts BRAF-Activating Mutations in Primary Colorectal Cancer Organoids via Erk1-2 Modulation.	10.3390/cells12040664	gastrointestinal	large intestine
D'Imprima E and Garcia Montero M and Gawrzak S and Ronchi P and Zagoriy I and Schwab Y and Jechlinger M and Mahamid J	2023	Light and electron microscopy continuum-resolution imaging of 3D cell cultures.	10.1016/j.devcel.2023.03.001	gastrointestinal	large intestine
Dang H and Harryvan TJ and Liao CY and Danen EHJ and Spalburg VNLN and Kielbasa SM and Mei H and Goeman JJ and de Jonge-Muller ES and Janson SGT and van der Reijden JJ and Crobach S and Hardwick JCH and Boonstra JJ and de Miranda NFCC and Hawinkels LJAC	2023	Cancer-Associated Fibroblasts Are Key Determinants of Cancer Cell Invasion in the Earliest Stage of Colorectal Cancer.	10.1016/j.jcmgh.2023.04.004	gastrointestinal	large intestine
Della Chiara G and Pagani M	2023	Establishment and Maintenance of Human CRC-Derived Organoids for PcG Studies.	10.1007/978-1-0716-3143-0_18	gastrointestinal	large intestine
Dijkstra J.J. and Neikes H.K. and Rezaeifard S. and Ma X. and Voest E.E. and Tauriello D.V.F. and Vermeulen M.	2023	Multiomics of Colorectal Cancer Organoids Reveals Putative Mediators of Cancer Progression Resulting from SMAD4 Inactivation	10.1021/acs.jproteome.2c00551	gastrointestinal	large intestine
Dorard C and Madry C and Buhard O and Toifl S and Didusch S and Ratovomanana T and Letourneur Q and Dolznig H and Garnett MJ and Duval A and Baccarini M	2023	RAF1 contributes to cell proliferation and STAT3 activation in colorectal cancer independently of microsatellite and KRAS status.	10.1038/s41388-023-02683-w	gastrointestinal	large intestine
Falcinelli M and Dell'Omo G and Grassi E and Mariella E and Leto SM and Scardellato S and Lorenzato A and Arena S and Bertotti A and Trusolino L and Bardelli A and d'Adda di Fagagna F	2023	Colorectal cancer patient-derived organoids and cell lines harboring ATRX and/or DAXX mutations lack Alternative Lengthening of Telomeres (ALT).	10.1038/s41419-023-05640-3	gastrointestinal	large intestine
Feng J. and Hu Z. and Xia X. and Liu X. and Lian Z. and Wang H. and Wang L. and Wang C. and Zhang X. and Pang X.	2023	Feedback activation of EGFR/wild-type RAS signaling axis limits KRASG12D inhibitor efficacy in KRAS G12D-mutated colorectal cancer	10.1038/s41388-023-02676-9	gastrointestinal	large intestine
Feng, Y. and Chen, P. and Huang, C. and Chen, H. and Fan, R. and Wang, L. and Xu, S. and Xu, W. and Fan, Z. and Xu, W.	2023	New STAT3 inhibitor through biotransformation of celastrol by Streptomyces olivaceus CICC 23628	10.1016/j.arabjc.2022.104456	gastrointestinal	large intestine
Gamez-Belmonte R and Mahapatro M and Erkert L and Gonzalez-Acera M and Naschberger E and Yu Y and Tena-Garitaonaindia M and Patankar JV and Wagner Y and Podstawa E and Schdel L and Bubeck M and Neurath MF and Strzl M and Becker C	2023	Epithelial presenilin-1 drives colorectal tumour growth by controlling EGFR-COX2 signalling.	10.1136/gutjnl-2022-327323	gastrointestinal	large intestine
Hsu PL and Chien CW and Tang YA and Lin BW and Lin SC and Lin YS and Chen SY and Sun HS and Tsai SJ	2023	Targeting BRD3 eradicates nuclear TYRO3-induced colorectal cancer metastasis.	10.1126/sciadv.ade3422	gastrointestinal	large intestine
Huang C and Zhou Y and Feng X and Wang J and Li Y and Yao X	2023	Delivery of Engineered Primary Tumor-Derived Exosomes Effectively Suppressed the Colorectal Cancer Chemoresistance and Liver Metastasis.	10.1021/acsnano.3c00668	gastrointestinal	large intestine
Jacob J and Francisco LE and Chatterjee T and Liang Z and Subramanian S and Liu QJ and Rowe JH and Carmon KS	2023	An antibody-drug conjugate targeting GPR56 demonstrates efficacy in preclinical models of colorectal cancer.	10.1038/s41416-023-02192-3	gastrointestinal	large intestine
Jenkins LJ and Luk IY and Fairlie WD and Lee EF and Palmieri M and Schoffer KL and Tan T and Ng I and Vukelic N and Tran S and Tse JWT and Nightingale R and Alam Z and Chionh F and Iatropoulos G and Ernst M and Afshar-Sterle S and Desai J and Gibbs P and Sieber OM and Dhillon AS and Tebbutt NC and Mariadason JM	2023	Genotype-Tailored ERK/MAPK Pathway and HDAC Inhibition Rewires the Apoptotic Rheostat to Trigger Colorectal Cancer Cell Death.	10.1158/1535-7163.mct-22-0101	gastrointestinal	large intestine
Jensen LH and Rogatto SR and Lindebjerg J and Havelund B and Abildgaard C and do Canto LM and Vagn-Hansen C and Dam C and Rafaelsen S and Hansen TF	2023	Precision medicine applied to metastatic colorectal cancer using tumor-derived organoids and in-vitro sensitivity testing: a phase 2, single-center, open-label, and non-comparative study.	10.1186/s13046-023-02683-4	gastrointestinal	large intestine
Liu Q.-Z. and Yu H.-R. and Wang L.-P. and Zhou M.-J. and Chen Z. and Zhou D.-H. and Chen J.-Y. and Zhang N. and Huang Z.-X. and Xie Y.-X. and Gu F.-F. and Li K. and Tu X.-H.	2023	Up-regulation of PUM1 by miR-218-5p promotes colorectal tumor-initiating cell properties and tumorigenesis by regulating the PI3K/AKT axis	10.21037/jgo-23-6	gastrointestinal	large intestine
Lv C and Huang Y and Wang Q and Wang C and Hu H and Zhang H and Lu D and Jiang H and Shen R and Zhang W and Liu S	2023	Ainsliadimer A induces ROS-mediated apoptosis in colorectal cancer cells via directly targeting peroxiredoxin 1 and 2.	10.1016/j.chembiol.2023.02.003	gastrointestinal	large intestine
Martinez-Ordoez A and Cid-Diaz T and Duran A and Han Q and Moscat J and Diaz-Meco MT	2023	Whole-mount staining of mouse colorectal cancer organoids and fibroblast-organoid co-cultures.	10.1016/j.xpro.2023.102243	gastrointestinal	large intestine
Martini G and Belli V and Napolitano S and Ciaramella V and Ciardiello D and Belli A and Izzo F and Avallone A and Selvaggi F and Menegon Tasselli F and Santaniello W and Franco R and Puig I and Ramirez L and Chicote I and Mancuso F and Caratu G and Serres X and Fasani R and Jimenez J and Ros J and Baraibar I and Mulet N and Della Corte CM and Troiani T and Vivancos A and Dienstmann R and Elez E …	2023	Establishment of patient-derived tumor organoids to functionally inform treatment decisions in metastatic colorectal cancer.	10.1016/j.esmoop.2023.101198	gastrointestinal	large intestine
Mena-Osuna R and Mantrana A and Guil-Luna S and Snchez-Montero MT and Navarrete-Sirvent C and Morales-Ruiz T and Rivas-Crespo A and Toledano-Fonseca M and Garca-Ortz MV and Garca-Jurado G and Gmez-Espaa MA and Gonzlez-Fernndez R and Villar C and Medina-Fernndez FJ and Villalba JM and Aranda E and Rodrguez-Ariza A	2023	Metabolic shift underlies tumor progression and immune evasion in S-nitrosoglutathione reductase-deficient cancer.	10.1002/path.6080	gastrointestinal	large intestine
Micalet A and Pape J and Bakkalci D and Javanmardi Y and Hall C and Cheema U and Moeendarbary E	2023	Evaluating the Impact of a Biomimetic Mechanical Environment on Cancer Invasion and Matrix Remodeling.	10.1002/adhm.202201749	gastrointestinal	large intestine
Nakano M and Taguchi R and Kikushige Y and Isobe T and Miyawaki K and Mizuno S and Tsuruta N and Hanamura F and Yamaguchi K and Yamauchi T and Ariyama H and Kusaba H and Nakamura M and Maeda T and Kuo CJ and Baba E and Akashi K	2023	RHAMM marks proliferative subpopulation of human colorectal cancer stem cells.	10.1111/cas.15795	gastrointestinal	large intestine
Novellasdemunt L and Kucharska A and Baulies A and Hutton C and Vlachogiannis G and Repana D and Rowan A and Surez-Bonnet A and Ciccarelli F and Valeri N and Li VSW	2023	USP7 inactivation suppresses APC-mutant intestinal hyperproliferation and tumor development.	10.1016/j.stemcr.2022.12.013	gastrointestinal	large intestine
Okuno K and Pratama MY and Li J and Tokunaga M and Wang X and Kinugasa Y and Goel A	2023	Ginseng mediates its anti-cancer activity by inhibiting the expression of DNMTs and reactivating methylation-silenced genes in colorectal cancer.	10.1093/carcin/bgad025	gastrointestinal	large intestine
Pan M. and Xiao T. and Xu L. and Xie Y. and Ge W.	2023	UTP18-mediated p21 mRNA instability drives adenoma-carcinoma progression in colorectal cancer	10.1016/j.celrep.2023.112423	gastrointestinal	large intestine
Papaccio F and Garca-Mico B and Gimeno-Valiente F and Cabeza-Segura M and Gambardella V and Gutirrez-Bravo MF and Alfaro-Cervell C and Martinez-Ciarpaglini C and Rentero-Garrido P and Ziga-Trejos S and Carbonell-Asins JA and Fleitas T and Rosell S and Huerta M and Snchez Del Pino MM and Sabater L and Roda D and Tarazona N and Cervantes A and Castillo J	2023	"Proteotranscriptomic analysis of advanced colorectal cancer patient derived organoids for drug sensitivity prediction".	10.1186/s13046-022-02591-z	gastrointestinal	large intestine
Pilat JM and Brown RE and Chen Z and Berle NJ and Othon AP and Washington M and Anant SA and Kurokawa S and Ng VH and Thompson JJ and Jacobse J and Goettel JA and Lee E and Choksi YA and Lau KS and Short SP and Williams CS	2023	SELENOP modifies sporadic colorectal carcinogenesis and WNT signaling activity through LRP5/6 interactions.	10.1172/jci165988	gastrointestinal	large intestine
Posey TA and Jacob J and Parkhurst A and Subramanian S and Francisco LE and Liang Z and Carmon KS	2023	Loss of LGR5 through Therapy-induced Downregulation or Gene Ablation Is Associated with Resistance and Enhanced MET-STAT3 Signaling in Colorectal Cancer Cells.	10.1158/1535-7163.mct-22-0415	gastrointestinal	large intestine
Prez-Pedroza R and Al-Jalih F and Xu J and Moretti M and Briola GR and Hauser CAE	2023	Fabrication of lumen-forming colorectal cancer organoids using a newly designed laminin-derived bioink.	10.18063/ijb.v9i1.633	gastrointestinal	large intestine
Prieto I and Barbchano A and Rodrguez-Salas N and Vial D and Corts-Guiral D and Muoz A and Fernndez-Barral A	2023	Tailored chemotherapy for colorectal cancer peritoneal metastases based on a drug-screening platform in patient-derived organoids: a case report.	10.21037/jgo-22-599	gastrointestinal	large intestine
Ramzy GM and Norkin M and Koessler T and Voirol L and Tihy M and Hany D and McKee T and Ris F and Buchs N and Docquier M and Toso C and Rubbia-Brandt L and Bakalli G and Guerrier S and Huelsken J and Nowak-Sliwinska P	2023	Platform combining statistical modeling and patient-derived organoids to facilitate personalized treatment of colorectal carcinoma.	10.1186/s13046-023-02650-z	gastrointestinal	large intestine
Subtil B and Iyer KK and Poel D and Bakkerus L and Gorris MAJ and Escalona JC and van den Dries K and Cambi A and Verheul HMW and de Vries IJM and Tauriello DVF	2023	Dendritic cell phenotype and function in a 3D co-culture model of patient-derived metastatic colorectal cancer organoids.	10.3389/fimmu.2023.1105244	gastrointestinal	large intestine
Tbeileh N and Timmerman L and Mattis AN and Toriguchi K and Kasai Y and Corvera C and Nakakura E and Hirose K and Donner DB and Warren RS and Karelehto E	2023	Metastatic colorectal adenocarcinoma tumor purity assessment from whole exome sequencing data.	10.1371/journal.pone.0271354	gastrointestinal	large intestine
Tredup C and Ndreshkjana B and Schneider NS and Tjaden A and Kemas AM and Youhanna S and Lauschke VM and Berger BT and Krmer A and Berger LM and Rhm S and Knapp S and Farin HF and Mller S	2023	Deep Annotation of Donated Chemical Probes (DCP) in Organotypic Human Liver Cultures and Patient-Derived Organoids from Tumor and Normal Colorectum.	10.1021/acschembio.2c00877	gastrointestinal	large intestine
Varinelli L and Guaglio M and Brich S and Zanutto S and Belfiore A and Zanardi F and Iannelli F and Oldani A and Costa E and Chighizola M and Lorenc E and Minardi SP and Fortuzzi S and Filugelli M and Garzone G and Pisati F and Vecchi M and Pruneri G and Kusamura S and Baratti D and Cattaneo L and Parazzoli D and Podest A and Milione M and Deraco M and Pierotti MA and Gariboldi M	2023	Decellularized extracellular matrix as scaffold for cancer organoid cultures of colorectal peritoneal metastases.	10.1093/jmcb/mjac064	gastrointestinal	large intestine
Wang T and Tang Y and Pan W and Yan B and Hao Y and Zeng Y and Chen Z and Lan J and Zhao S and Deng C and Zheng H and Yan J	2023	Patient-Derived Tumor Organoids Can Predict the Progression-Free Survival of Patients With Stage IV Colorectal Cancer After Surgery.	10.1097/dcr.0000000000002511	gastrointestinal	large intestine
Yao L and Zao XL and Pan XF and Zhang HG and Wang FJ and Qiao PF	2023	Application of tumoroids derived from advanced colorectal cancer patients to predict individual response to chemotherapy.	10.1080/1120009x.2022.2045827	gastrointestinal	large intestine
Zeng X and Yao B and Liu J and Gong GW and Liu M and Li J and Pan HF and Li Q and Yang D and Lu P and Wu D and Xu P and Chen B and Chen P and Zhang M and Zen K and Jing J and Huang DCS and Chen D and Jiang ZW and Zhao Q	2023	The SMARCA4(R1157W) mutation facilitates chromatin remodeling and confers PRMT1/SMARCA4 inhibitors sensitivity in colorectal cancer.	10.1038/s41698-023-00367-y	gastrointestinal	large intestine
Zhang J and Chen B and Li H and Wang Y and Liu X and Wong KY and Chan WN and Chan AK and Cheung AH and Leung KT and Dong Y and Pan Y and Ke H and Liang L and Zhou Z and Xiao J and Wong CC and Wu WK and Cheng AS and Ma BB and Yu J and Lo KW and Kang W	2023	Cancer-associated fibroblasts potentiate colorectal cancer progression by crosstalk of the IGF2-IGF1R and Hippo-YAP1 signaling pathways.	10.1002/path.6033	gastrointestinal	large intestine
Zhong Y. and Zheng C. and Zhang W. and Wu H. and Wang M. and Zhang Q. and Feng H. and Wang G.	2023	Pan-Cancer analysis and experimental validation identify the oncogenic nature of ESPL1: Potential therapeutic target in colorectal cancer	10.3389/fimmu.2023.1138077	gastrointestinal	large intestine
van der Kemp WJM and Grinde MT and Malvik JO and van Laarhoven HWM and Prompers JJ and Klomp DWJ and Burgering B and Bathen TF and Moestue SA	2023	Metabolic profiling of colorectal cancer organoids: A comparison between high-resolution magic angle spinning magnetic resonance spectroscopy and solution nuclear magnetic resonance spectroscopy of polar extracts.	10.1002/nbm.4882	gastrointestinal	large intestine
Kong JCH and Guerra GR and Millen RM and Roth S and Xu H and Neeson PJ and Darcy PK and Kershaw MH and Sampurno S and Malaterre J and Liu DSH and Pham TD and Narasimhan V and Wang M and Huang YK and Visvanathan K and McCormick J and Lynch AC and Warrier S and Michael M and Desai J and Murray W and Mitchell C and Ngan S and Phillips WA and Heriot AG and Ramsay RG	2018	Tumor-Infiltrating Lymphocyte Function Predicts Response to Neoadjuvant Chemoradiotherapy in Locally Advanced Rectal Cancer.	10.1200/po.18.00075	gastrointestinal	rectum
Ganesh K and Wu C and O'Rourke KP and Szeglin BC and Zheng Y and Sauv CG and Adileh M and Wasserman I and Marco MR and Kim AS and Shady M and Sanchez-Vega F and Karthaus WR and Won HH and Choi SH and Pelossof R and Barlas A and Ntiamoah P and Pappou E and Elghouayel A and Strong JS and Chen CT and Harris JW and Weiser MR and Nash GM and Guillem JG and Wei IH and Kolesnick RN and Veeraraghavan H a…	2019	A rectal cancer organoid platform to study individual responses to chemoradiation.	10.1038/s41591-019-0584-2	gastrointestinal	rectum
Cercek A and Dos Santos Fernandes G and Roxburgh CS and Ganesh K and Ng S and Sanchez-Vega F and Yaeger R and Segal NH and Reidy-Lagunes DL and Varghese AM and Markowitz A and Wu C and Szeglin B and Sauv CG and Salo-Mullen E and Tran C and Patel Z and Krishnan A and Tkachuk K and Nash GM and Guillem J and Paty PB and Shia J and Schultz N and Garcia-Aguilar J and Diaz LA and Goodman K and Saltz LB…	2020	Mismatch Repair-Deficient Rectal Cancer and Resistance to Neoadjuvant Chemotherapy.	10.1158/1078-0432.ccr-19-3728	gastrointestinal	rectum
Janakiraman H and Zhu Y and Becker SA and Wang C and Cross A and Curl E and Lewin D and Hoffman BJ and Warren GW and Hill EG and Timmers C and Findlay VJ and Camp ER	2020	Modeling rectal cancer to advance neoadjuvant precision therapy.	10.1002/ijc.32876	gastrointestinal	rectum
Kolahi, K.S. and Nakano, M. and Kuo, C.J.	2020	Organoids as Oracles for Precision Medicine in Rectal Cancer	10.1016/j.stem.2019.12.003	gastrointestinal	rectum
Yao Y and Xu X and Yang L and Zhu J and Wan J and Shen L and Xia F and Fu G and Deng Y and Pan M and Guo Q and Gao X and Li Y and Rao X and Zhou Y and Liang L and Wang Y and Zhang J and Zhang H and Li G and Zhang L and Peng J and Cai S and Hu C and Gao J and Clevers H and Zhang Z and Hua G	2020	Patient-Derived Organoids Predict Chemoradiation Responses of Locally Advanced Rectal Cancer.	10.1016/j.stem.2019.10.010	gastrointestinal	rectum
Gillespie MA and Steele CW and Lannagan TRM and Sansom OJ and Roxburgh CSD	2021	Pre-clinical modelling of rectal cancer to develop novel radiotherapy-based treatment strategies.	10.4081/oncol.2021.511	gastrointestinal	rectum
Kryeziu K and Moosavi SH and Bergsland CH and Guren MG and Eide PW and Totland MZ and Lassen K and Abildgaard A and Nesbakken A and Sveen A and Lothe RA	2021	Increased sensitivity to SMAC mimetic LCL161 identified by longitudinal ex vivo pharmacogenomics of recurrent, KRAS mutated rectal cancer liver metastases.	10.1186/s12967-021-03062-3	gastrointestinal	rectum
Lee J and Kwon J and Kim D and Park M and Kim K and Bae I and Kim H and Kong J and Kim Y and Shin U and Kim E	2021	Gene Expression Profiles Associated with Radio-Responsiveness in Locally Advanced Rectal Cancer.	10.3390/biology10060500	gastrointestinal	rectum
Liu H. and Zhang Z. and Zhen P. and Zhou M.	2021	High Expression of VSTM2L Induced Resistance to Chemoradiotherapy in Rectal Cancer through Downstream IL-4 Signaling	10.1155/2021/6657012	gastrointestinal	rectum
Park M. and Kwon J. and Kong J. and Moon S.M. and Cho S. and Yang K.Y. and Jang W.I. and Kim M.S. and Kim Y. and Shin U.S.	2021	A patient-derived organoid-based radiosensitivity model for the prediction of radiation responses in patients with rectal cancer	10.3390/cancers13153760	gastrointestinal	rectum
Kim JK and Wu C and Del Latto M and Gao Y and Choi SH and Kierstead M and Gabriel Sauv CE and Firat C and Perez AC and Sillanpaa J and Chen CT and Lawrence KE and Paty PB and Barriga FM and Wilkinson JE and Shia J and Sawyers CL and Lowe SW and Garca-Aguilar J and Romesser PB and Smith JJ	2022	An immunocompetent rectal cancer model to study radiation therapy.	10.1016/j.crmeth.2022.100353	gastrointestinal	rectum
Nicolas AM and Pesic M and Engel E and Ziegler PK and Diefenhardt M and Kennel KB and Buettner F and Conche C and Petrocelli V and Elwakeel E and Weigert A and Zinoveva A and Fleischmann M and Hupl B and Karaktk C and Bohnenberger H and Mosa MH and Kaderali L and Gaedcke J and Ghadimi M and Rdel F and Arkan MC and Oellerich T and Rdel C and Fokas E and Greten FR	2022	Inflammatory fibroblasts mediate resistance to neoadjuvant therapy in rectal cancer.	10.1016/j.ccell.2022.01.004	gastrointestinal	rectum
Nicolas AM and Pesic M and Rdel F and Fokas E and Greten FR	2022	Image-guided radiotherapy in an orthotopic mouse model of rectal cancer.	10.1016/j.xpro.2022.101749	gastrointestinal	rectum
Smithson M and Irwin R and Williams G and Alexander KL and Smythies LE and Nearing M and McLeod MC and Al Diffalha S and Bellis SL and Hardiman KM	2022	Sialyltransferase ST6GAL-1 mediates resistance to chemoradiation in rectal cancer.	10.1016/j.jbc.2022.101594	gastrointestinal	rectum
Bonjoch L and Soares de Lima Y and Daz-Gay M and Dotti I and Muoz J and Moreira L and Carballal S and Ocaa T and Cuatrecasas M and Ortiz O and Castells A and Pellis M and Balaguer F and Salas A and Alexandrov LB and Castellv-Bel S	2023	Unraveling the impact of a germline heterozygous POLD1 frameshift variant in serrated polyposis syndrome.	10.3389/fmolb.2023.1119900	gastrointestinal	rectum
Lv T and Shen L and Xu X and Yao Y and Mu P and Zhang H and Wan J and Wang Y and Guan R and Li X and Fu G and Zhang L and Wang Y and Xia F and Hu C and Clevers H and Zhang Z and Hua G	2023	Patient-derived tumor organoids predict responses to irinotecan-based neoadjuvant chemoradiotherapy in patients with locally advanced rectal cancer.	10.1002/ijc.34302	gastrointestinal	rectum
Chen Q and Suzuki K and Sifuentes-Dominguez L and Miyata N and Song J and Lopez A and Starokadomskyy P and Gopal P and Dozmorov I and Tan S and Ge B and Burstein E	2021	Paneth cell-derived growth factors support tumorigenesis in the small intestine.	10.26508/lsa.202000934	gastrointestinal	small intestine
D'Agosto S and Fiorini E and Pezzini F and Delfino P and Simbolo M and Vicentini C and Andreani S and Capelli P and Rusev B and Lawlor RT and Bassi C and Landoni L and Pea A and Luchini C and Scarpa A and Corbo V	2023	Long-term organoid culture of a small intestinal neuroendocrine tumor.	10.3389/fendo.2023.999792	gastrointestinal	small intestine
Tatematsu, H. and Miyahara, R. and Shimoyama, Y. and Funasaka, K. and Ohno, E. and Nakamura, M. and Kawashima, H. and Itoh, A. and Ohmiya, N. and Hirooka, Y. and Watanabe, O. and Maeda, O. and Ando, T. and Goto, H.	2013	Correlation between magnifying narrow-band imaging endoscopy results and organoid differentiation indicated by cancer cell differentiation and its distribution in depressed-type early gastric carcinoma	10.7314/apjcp.2013.14.5.2765	gastrointestinal	stomach
Demitrack ES and Gifford GB and Keeley TM and Carulli AJ and VanDussen KL and Thomas D and Giordano TJ and Liu Z and Kopan R and Samuelson LC	2015	Notch signaling regulates gastric antral LGR5 stem cell function.	10.15252/embj.201490583	gastrointestinal	stomach
Greer SU and Nadauld LD and Lau BT and Chen J and Wood-Bouwens C and Ford JM and Kuo CJ and Ji HP	2017	Linked read sequencing resolves complex genomic rearrangements in gastric cancer metastases.	10.1186/s13073-017-0447-8	gastrointestinal	stomach
Shibata W and Sue S and Tsumura S and Ishii Y and Sato T and Kameta E and Sugimori M and Yamada H and Kaneko H and Sasaki T and Ishii T and Tamura T and Kondo M and Maeda S	2017	Helicobacter-induced gastric inflammation alters the properties of gastric tissue stem/progenitor cells.	10.1186/s12876-017-0706-6	gastrointestinal	stomach
Chakrabarti J. and Holokai L. and Syu L. and Steele N.G. and Chang J. and Wang J. and Ahmed S. and Dlugosz A. and Zavros Y.	2018	Hedgehog signaling induces PD-L1 expression and tumor cell proliferation in gastric cancer	10.18632/oncotarget.26473	gastrointestinal	stomach
Cho SJ and Yoon C and Lee JH and Chang KK and Lin JX and Kim YH and Kook MC and Aksoy BA and Park DJ and Ashktorab H and Smoot DT and Schultz N and Yoon SS	2018	KMT2C Mutations in Diffuse-Type Gastric Adenocarcinoma Promote Epithelial-to-Mesenchymal Transition.	10.1158/1078-0432.ccr-17-1679	gastrointestinal	stomach
Gao M and Lin M and Rao M and Thompson H and Hirai K and Choi M and Georgakis GV and Sasson AR and Bucobo JC and Tzimas D and D'Souza LS and Buscaglia JM and Davis J and Shroyer KR and Li J and Powers S and Kim J	2018	Development of Patient-Derived Gastric Cancer Organoids from Endoscopic Biopsies and Surgical Tissues.	10.1245/s10434-018-6662-8	gastrointestinal	stomach
Nanki K and Toshimitsu K and Takano A and Fujii M and Shimokawa M and Ohta Y and Matano M and Seino T and Nishikori S and Ishikawa K and Kawasaki K and Togasaki K and Takahashi S and Sukawa Y and Ishida H and Sugimoto S and Kawakubo H and Kim J and Kitagawa Y and Sekine S and Koo BK and Kanai T and Sato T	2018	Divergent Routes toward Wnt and R-spondin Niche Independency during Human Gastric Carcinogenesis.	10.1016/j.cell.2018.07.027	gastrointestinal	stomach
Yan HHN and Siu HC and Law S and Ho SL and Yue SSK and Tsui WY and Chan D and Chan AS and Ma S and Lam KO and Bartfeld S and Man AHY and Lee BCH and Chan ASY and Wong JWH and Cheng PSW and Chan AKW and Zhang J and Shi J and Fan X and Kwong DLW and Mak TW and Yuen ST and Clevers H and Leung SY	2018	A Comprehensive Human Gastric Cancer Organoid Biobank Captures Tumor Subtype Heterogeneity and Enables Therapeutic Screening.	10.1016/j.stem.2018.09.016	gastrointestinal	stomach
Zhang X and Li Z and Xuan Z and Xu P and Wang W and Chen Z and Wang S and Sun G and Xu J and Xu Z	2018	Novel role of miR-133a-3p in repressing gastric cancer growth and metastasis via blocking autophagy-mediated glutaminolysis.	10.1186/s13046-018-0993-y	gastrointestinal	stomach
Corso S and Isella C and Bellomo SE and Apicella M and Durando S and Migliore C and Ughetto S and D'Errico L and Menegon S and Moya-Rull D and Cargnelutti M and Capela T and Conticelli D and Giordano J and Venesio T and Balsamo A and Marchi C and Degiuli M and Reddavid R and Fumagalli U and De Pascale S and Sgroi G and Rausa E and Baiocchi GL and Molfino S and Pietrantonio F and Morano F and Sien…	2019	A Comprehensive PDX Gastric Cancer Collection Captures Cancer Cell-Intrinsic Transcriptional MSI Traits.	10.1158/0008-5472.can-19-1166	gastrointestinal	stomach
Flanagan DJ and Barker N and Costanzo NSD and Mason EA and Gurney A and Meniel VS and Koushyar S and Austin CR and Ernst M and Pearson HB and Boussioutas A and Clevers H and Phesse TJ and Vincan E	2019	Frizzled-7 Is Required for Wnt Signaling in Gastric Tumors with and Without Apc Mutations.	10.1158/0008-5472.can-18-2095	gastrointestinal	stomach
Li J and Xu H and Zhang L and Song L and Feng D and Peng X and Wu M and Zou Y and Wang B and Zhan L and Hua G and Zhan X	2019	Malignant ascites-derived organoid (MADO) cultures for gastric cancer in vitro modelling and drug screening.	10.1007/s00432-019-03004-z	gastrointestinal	stomach
Lin M. and Gao M. and Cavnar M.J. and Kim J.	2019	Utilizing gastric cancer organoids to assess tumor biology and personalize medicine	10.4251/wjgo.v11.i7.509	gastrointestinal	stomach
Mentis, A.-F.A. and Boziki, M. and Grigoriadis, N. and Papavassiliou, A.G.	2019	Helicobacter pylori infection and gastric cancer biology: tempering a double-edged sword	10.1007/s00018-019-03044-1	gastrointestinal	stomach
Ryu WJ and Lee JE and Cho YH and Lee G and Seo MK and Lee SK and Hwang JH and Min DS and Noh SH and Paik S and Kim S and Cheong JH and Choi KY	2019	A Therapeutic Strategy for Chemotherapy-Resistant Gastric Cancer via Destabilization of Both -Catenin and RAS.	10.3390/cancers11040496	gastrointestinal	stomach
Seidlitz T and Chen YT and Uhlemann H and Schlch S and Kochall S and Merker SR and Klimova A and Hennig A and Schweitzer C and Pape K and Baretton GB and Welsch T and Aust DE and Weitz J and Koo BK and Stange DE	2019	Mouse Models of Human Gastric Cancer Subtypes With Stomach-Specific CreERT2-Mediated Pathway Alterations.	10.1053/j.gastro.2019.09.026	gastrointestinal	stomach
Seidlitz T and Merker SR and Rothe A and Zakrzewski F and von Neubeck C and Grtzmann K and Sommer U and Schweitzer C and Schlch S and Uhlemann H and Gaebler AM and Werner K and Krause M and Baretton GB and Welsch T and Koo BK and Aust DE and Klink B and Weitz J and Stange DE	2019	Human gastric cancer modelling using organoids.	10.1136/gutjnl-2017-314549	gastrointestinal	stomach
Steele NG and Chakrabarti J and Wang J and Biesiada J and Holokai L and Chang J and Nowacki LM and Hawkins J and Mahe M and Sundaram N and Shroyer N and Medvedovic M and Helmrath M and Ahmad S and Zavros Y	2019	An Organoid-Based Preclinical Model of Human Gastric Cancer.	10.1016/j.jcmgh.2018.09.008	gastrointestinal	stomach
Wallaschek N and Niklas C and Pompaiah M and Wiegering A and Germer CT and Kircher S and Brndlein S and Maurus K and Rosenwald A and Yan HHN and Leung SY and Bartfeld S	2019	Establishing Pure Cancer Organoid Cultures: Identification, Selection and Verification of Cancer Phenotypes and Genotypes.	10.1016/j.jmb.2019.05.031	gastrointestinal	stomach
Wang X and Liang Q and Zhang L and Gou H and Li Z and Chen H and Dong Y and Ji J and Yu J	2019	C8orf76 Promotes Gastric Tumorigenicity and Metastasis by Directly Inducing lncRNA DUSP5P1 and Associates with Patient Outcomes.	10.1158/1078-0432.ccr-18-2804	gastrointestinal	stomach
Yoon C and Till J and Cho SJ and Chang KK and Lin JX and Huang CM and Ryeom S and Yoon SS	2019	KRAS Activation in Gastric Adenocarcinoma Stimulates Epithelial-to-Mesenchymal Transition to Cancer Stem-Like Cells and Promotes Metastasis.	10.1158/1541-7786.mcr-19-0077	gastrointestinal	stomach
Zhang X and Wang S and Wang H and Cao J and Huang X and Chen Z and Xu P and Sun G and Xu J and Lv J and Xu Z	2019	Circular RNA circNRIP1 acts as a microRNA-149-5p sponge to promote gastric cancer progression via the AKT1/mTOR pathway.	10.1186/s12943-018-0935-5	gastrointestinal	stomach
Ishikawa A and Sakamoto N and Honma R and Taniyama D and Fukada K and Hattori T and Sentani K and Oue N and Yanagihara K and Tanabe K and Ohdan H and Yasui W	2020	Annexin A10 is involved in the induction of pancreatic duodenal homeobox1 in gastric cancer tissue, cells and organoids.	10.3892/or.2019.7422	gastrointestinal	stomach
Ukai S and Honma R and Sakamoto N and Yamamoto Y and Pham QT and Harada K and Takashima T and Taniyama D and Asai R and Fukada K and Naka K and Tanabe K and Ohdan H and Yasui W	2020	Molecular biological analysis of 5-FU-resistant gastric cancer organoids; KHDRBS3 contributes to the attainment of features of cancer stem cell.	10.1038/s41388-020-01492-9	gastrointestinal	stomach
Wu W and Yang Z and Xiao X and An T and Li B and Ouyang J and Li H and Wang C and Zhang Y and Zhang H and He Y and Zhang C	2020	A thioredoxin reductase inhibitor ethaselen induces growth inhibition and apoptosis in gastric cancer.	10.7150/jca.40744	gastrointestinal	stomach
Xiao X and Chen W and Wei ZW and Chu WW and Lu XF and Li B and Chen H and Meng SJ and Hao TF and Wei JT and He YL and Zhang CH	2020	The Anti-Tumor Effect of Nab-Paclitaxel Proven by Patient-Derived Organoids.	10.2147/ott.s237431	gastrointestinal	stomach
An HW and Kim SY and Kwon JW and Seok SH and Woo SH and Kim DY and Park JW	2021	In vivo CRISPR-Cas9 knockout screening using quantitative PCR identifies thymosin beta-4 X-linked that promotes diffuse-type gastric cancer metastasis.	10.1002/mc.23326	gastrointestinal	stomach
Chakrabarti J and Koh V and So JBY and Yong WP and Zavros Y	2021	A Preclinical Human-Derived Autologous Gastric Cancer Organoid/Immune Cell Co-Culture Model to Predict the Efficacy of Targeted Therapies.	10.3791/61443	gastrointestinal	stomach
Chakrabarti J. and Koh V. and Steele N. and Hawkins J. and Ito Y. and Merchant J.L. and Wang J. and Helmrath M.A. and Ahmad S.A. and So J.B.Y. and Yong W.P. and Zavros Y.	2021	Disruption of her2-induced pd-l1 inhibits tumor cell immune evasion in patient-derived gastric cancer organoids	10.3390/cancers13246158	gastrointestinal	stomach
Fatehullah A and Terakado Y and Sagiraju S and Tan TL and Sheng T and Tan SH and Murakami K and Swathi Y and Ang N and Rajarethinam R and Ming T and Tan P and Lee B and Barker N	2021	A tumour-resident Lgr5(+) stem-cell-like pool drives the establishment and progression of advanced gastric cancers.	10.1038/s41556-021-00793-9	gastrointestinal	stomach
Harada K and Sakamoto N and Ukai S and Yamamoto Y and Pham QT and Taniyama D and Honma R and Maruyama R and Takashima T and Ota H and Takemoto Y and Tanabe K and Ohdan H and Yasui W	2021	Establishment of oxaliplatin-resistant gastric cancer organoids: importance of myoferlin in the acquisition of oxaliplatin resistance.	10.1007/s10120-021-01206-4	gastrointestinal	stomach
Jin Z and Lu Y and Wu X and Pan T and Yu Z and Hou J and Wu A and Li J and Yang Z and Li C and Yan M and Yan C and Zhu Z and Liu B and Qiu W and Su L	2021	The cross-talk between tumor cells and activated fibroblasts mediated by lactate/BDNF/TrkB signaling promotes acquired resistance to anlotinib in human gastric cancer.	10.1016/j.redox.2021.102076	gastrointestinal	stomach
Kang SK and Bae HJ and Kwon WS and Kim TS and Kim KH and Park S and Yu SY and Hwang J and Park J and Chung HC and Rha SY	2021	Inhibition of the bromodomain and extra-terminal family of epigenetic regulators as a promising therapeutic approach for gastric cancer.	10.1007/s13402-021-00647-4	gastrointestinal	stomach
Kang, M.-H. and Eyun, S.-I. and Park, Y.-Y.	2021	Estrogen-related receptor-gamma influences Helicobacter pylori infection by regulating TFF1 in gastric cancer	10.1016/j.bbrc.2021.05.076	gastrointestinal	stomach
Koh V. and Chakrabarti J. and Torvund M. and Steele N. and Hawkins J.A. and Ito Y. and Wang J. and Helmrath M.A. and Merchant J.L. and Ahmed S.A. and Shabbir A. and Yan So J.B. and Yong W.P. and Zavros Y.	2021	Hedgehog transcriptional effector GLI mediates mTOR-Induced PD-L1 expression in gastric cancer organoids	10.1016/j.canlet.2021.06.007	gastrointestinal	stomach
Li F and Li J and Yu J and Pan T and Yu B and Sang Q and Dai W and Hou J and Yan C and Zang M and Zhu Z and Su L and Li YY and Liu B	2021	Identification of ARGLU1 as a potential therapeutic target for gastric cancer based on genome-wide functional screening data.	10.1016/j.ebiom.2021.103436	gastrointestinal	stomach
Li H. and Wang C. and Lan L. and Wu W. and Evans I. and Ruiz E.J. and Yan L. and Zhou Z. and Oliveira J.M. and Reis R.L. and Hu Z. and Chen W. and Behrens A. and He Y. and Zhang C.	2021	PARP1 Inhibitor Combined With Oxaliplatin Efficiently Suppresses Oxaliplatin Resistance in Gastric Cancer-Derived Organoids via Homologous Recombination and the Base Excision Repair Pathway	10.3389/fcell.2021.719192	gastrointestinal	stomach
Lo YH and Kolahi KS and Du Y and Chang CY and Krokhotin A and Nair A and Sobba WD and Karlsson K and Jones SJ and Longacre TA and Mah AT and Tercan B and Sockell A and Xu H and Seoane JA and Chen J and Shmulevich I and Weissman JS and Curtis C and Califano A and Fu H and Crabtree GR and Kuo CJ	2021	A CRISPR/Cas9-Engineered ARID1A-Deficient Human Gastric Cancer Organoid Model Reveals Essential and Nonessential Modes of Oncogenic Transformation.	10.1158/2159-8290.cd-20-1109	gastrointestinal	stomach
Loe A.K.H. and Francis R. and Seo J. and Du L. and Wang Y. and Hakim S.W. and Kim J.-E. and He H.H. and Guo H. and Kim T.-H.	2021	Uncovering the dosage-dependent roles of Arid1a in gastric tumorigenesis for combinatorial drug therapy	10.1084/jem.20200219	gastrointestinal	stomach
Lu J. and Cao L.-L. and Xu Y. and Huang X.-Y. and Cho S.-J. and Ashktorab H. and Smoot D.T. and Li P. and Zheng C.-H. and Kim J.-W. and Ryeom S.W. and Yoon S.S. and Yoon C. and Huang C.-M.	2021	FOXC1 modulates stem-like cell properties and chemoresistance through hedgehog and EMT signaling in gastric adenocarcinoma	10.1016/j.ymthe.2021.09.009	gastrointestinal	stomach
Takashima T and Taniyama D and Sakamoto N and Yasumoto M and Asai R and Hattori T and Honma R and Thang PQ and Ukai S and Maruyama R and Harada K and Kuraoka K and Tanabe K and Sasaki AT and Ohdan H and Morii E and Murai J and Yasui W	2021	Schlafen 11 predicts response to platinum-based chemotherapy in gastric cancers.	10.1038/s41416-021-01364-3	gastrointestinal	stomach
Tang Y and Wang T and Yu Y and Yan Y and Wu C	2021	Upregulation of HOXC9 generates interferon-gamma resistance in gastric cancer by inhibiting the DAPK1/RIG1/STAT1 axis.	10.1111/cas.15043	gastrointestinal	stomach
Togasaki K and Sugimoto S and Ohta Y and Nanki K and Matano M and Takahashi S and Fujii M and Kanai T and Sato T	2021	Wnt Signaling Shapes the Histologic Variation in Diffuse Gastric Cancer.	10.1053/j.gastro.2020.10.047	gastrointestinal	stomach
Tsuji T and Maeda Y and Kita K and Murakami K and Saya H and Takemura H and Inaki N and Oshima M and Oshima H	2021	FOXO3 is a latent tumor suppressor for FOXO3-positive and cytoplasmic-type gastric cancer cells.	10.1038/s41388-021-01757-x	gastrointestinal	stomach
Wang CM and Li HF and Wang XK and Li WG and Su Q and Xiao X and Hao TF and Chen W and Zhang YW and Zhang HY and Wu W and Hu ZR and Zhao GY and Huo MY and He YL and Zhang CH	2021	Ailanthus Altissima-derived Ailanthone enhances Gastric Cancer Cell Apoptosis by Inducing the Repression of Base Excision Repair by Downregulating p23 Expression.	10.7150/ijbs.60674	gastrointestinal	stomach
Cao L and Zhu S and Lu H and Soutto M and Bhat N and Chen Z and Peng D and Lin J and Lu J and Li P and Zheng C and Huang C and El-Rifai W	2022	Helicobacter pylori-induced RASAL2 Through Activation of Nuclear Factor-B Promotes Gastric Tumorigenesis via -catenin Signaling Axis.	10.1053/j.gastro.2022.01.046	gastrointestinal	stomach
Chen W and Xu L and Chang E and Gowrishankar G and Ferrara KW and Gambhir SS	2022	Alternative medicine: therapeutic effects on gastric original signet ring carcinoma via ascorbate and combination with sodium alpha lipoate.	10.1186/s12906-022-03541-0	gastrointestinal	stomach
Chen X. and Bai W. and Liu X. and Zhao J. and Li J. and Su L. and Guan T. and Sun R. and Yang X. and Lv C. and Wang Z. and Hu L. and Li Z. and Ma J. and Zhang H. and Lu X.	2022	WSP from "Nostoc commune" Vauch. suppresses gastric cancer migration via EGFRVIII signaling	10.3389/fonc.2022.1012863	gastrointestinal	stomach
Chen X. and Huang Y. and Liu J. and Lin W. and Chen C. and Ding Y. and Yang Y. and Chen Y. and Wang H. and Teng L.	2022	EXOSC5 promotes proliferation of gastric cancer through regulating AKT/STAT3 signaling pathways	10.7150/jca.69166	gastrointestinal	stomach
Chiriaco C and Donini C and Cortese M and Ughetto S and Modica C and Martinelli I and Proment A and Vitali L and Fontani L and Casucci M and Comoglio PM and Giordano S and Sangiolo D and Leuci V and Vigna E	2022	Efficacy of CAR-T immunotherapy in MET overexpressing tumors not eligible for anti-MET targeted therapy.	10.1186/s13046-022-02479-y	gastrointestinal	stomach
Jiang M and Zhang C and Hu Y and Li T and Yang G and Wang G and Zhu J and Shao C and Hou H and Zhou N and Liu K and Zhang X	2022	Anlotinib Combined with Toripalimab as Second-Line Therapy for Advanced, Relapsed Gastric or Gastroesophageal Junction Carcinoma.	10.1093/oncolo/oyac136	gastrointestinal	stomach
Kang S and Park M and Cho JY and Ahn SJ and Yoon C and Kim SG and Cho SJ	2022	Tumorigenic mechanisms of estrogen and Helicobacter pylori cytotoxin-associated gene A in estrogen receptor -positive diffuse-type gastric adenocarcinoma.	10.1007/s10120-022-01290-0	gastrointestinal	stomach
Ke, Y. and Zhu, J. and Chu, Y. and Cen, L. and Fu, Y. and Fan, X. and Shao, J. and Li, R. and Yu, L. and Liu, B. and Liu, Q.	2022	Bifunctional Fusion Membrane-Based Hydrogel Enhances Antitumor Potency of Autologous Cancer Vaccines by Activating Dendritic Cells	10.1002/adfm.202201306	gastrointestinal	stomach
Kumar V and Ramnarayanan K and Sundar R and Padmanabhan N and Srivastava S and Koiwa M and Yasuda T and Koh V and Huang KK and Tay ST and Ho SWT and Tan ALK and Ishimoto T and Kim G and Shabbir A and Chen Q and Zhang B and Xu S and Lam KP and Lum HYJ and Teh M and Yong WP and So JBY and Tan P	2022	Single-Cell Atlas of Lineage States, Tumor Microenvironment, and Subtype-Specific Expression Programs in Gastric Cancer.	10.1158/2159-8290.cd-21-0683	gastrointestinal	stomach
Li H and Wang C and Lan L and Yan L and Li W and Evans I and Ruiz EJ and Su Q and Zhao G and Wu W and Zhang H and Zhou Z and Hu Z and Chen W and Oliveira JM and Behrens A and Reis RL and Zhang C	2022	METTL3 promotes oxaliplatin resistance of gastric cancer CD133+stem cells by promoting PARP1 mRNA stability.	10.1007/s00018-022-04129-0	gastrointestinal	stomach
Li H. and Jin X. and Zhang S. and Li B. and Zeng L. and He Y. and Zhang C.	2022	APY0201 Represses Tumor Growth through Inhibiting Autophagy in Gastric Cancer Cells	10.1155/2022/7104592	gastrointestinal	stomach
Li J and Chen Y and Zhang Y and Peng X and Wu M and Chen L and Zhan X	2022	Clinical value and influencing factors of establishing stomach cancer organoids by endoscopic biopsy.	10.1007/s00432-022-04296-4	gastrointestinal	stomach
Liu HY and Wang FH and Liang JM and Xiang YY and Liu SH and Zhang SW and Zhu CM and He YL and Zhang CH	2022	Targeting NAD metabolism regulates extracellular adenosine levels to improve the cytotoxicity of CD8+ effector T cells in the tumor microenvironment of gastric cancer.	10.1007/s00432-022-04124-9	gastrointestinal	stomach
Miao X and Wang C and Chai C and Tang H and Hu J and Zhao Z and Luo W and Zhang H and Zhu K and Zhou W and Xu H	2022	Establishment of gastric cancer organoid and its application in individualized therapy.	10.3892/ol.2022.13567	gastrointestinal	stomach
Ouyang S and Li H and Lou L and Huang Q and Zhang Z and Mo J and Li M and Lu J and Zhu K and Chu Y and Ding W and Zhu J and Lin Z and Zhong L and Wang J and Yue P and Turkson J and Liu P and Wang Y and Zhang X	2022	Inhibition of STAT3-ferroptosis negative regulatory axis suppresses tumor growth and alleviates chemoresistance in gastric cancer.	10.1016/j.redox.2022.102317	gastrointestinal	stomach
Qin L and Wang L and Zhang J and Zhou H and Yang Z and Wang Y and Cai W and Wen F and Jiang X and Zhang T and Ye H and Long B and Qin J and Shi W and Guan X and Yu Z and Yang J and Wang Q and Jiao Z	2022	Therapeutic strategies targeting uPAR potentiate anti-PD-1 efficacy in diffuse-type gastric cancer.	10.1126/sciadv.abn3774	gastrointestinal	stomach
Seidlitz T and Schmche T and Garca F and Lee JH and Qin N and Kochall S and Fohgrub J and Pauck D and Rothe A and Koo BK and Weitz J and Remke M and Muoz J and Stange DE	2022	Sensitivity towards HDAC inhibition is associated with RTK/MAPK pathway activation in gastric cancer.	10.15252/emmm.202215705	gastrointestinal	stomach
Song H and Park JY and Kim JH and Shin TS and Hong SA and Huda MN and Kim BJ and Kim JG	2022	Establishment of Patient-Derived Gastric Cancer Organoid Model From Tissue Obtained by Endoscopic Biopsies.	10.3346/jkms.2022.37.e220	gastrointestinal	stomach
Wang Q and Chen C and Xu X and Shu C and Cao C and Wang Z and Fu Y and Xu L and Xu K and Xu J and Xia A and Wang B and Xu G and Zou X and Su R and Kang W and Xue Y and Mo R and Sun B and Wang S	2022	APAF1-Binding Long Noncoding RNA Promotes Tumor Growth and Multidrug Resistance in Gastric Cancer by Blocking Apoptosome Assembly.	10.1002/advs.202201889	gastrointestinal	stomach
Wang Y and Chen H and Liu W and Yan H and Zhang Y and Cheung AHK and Zhang J and Chen B and Liang L and Zhou Z and Wong CC and Wu WKK and Chan MWY and Cheng ASL and Ma BBY and Yu J and Lo KW and To KF and Kang W	2022	MCM6 is a critical transcriptional target of YAP to promote gastric tumorigenesis and serves as a therapeutic target.	10.7150/thno.75431	gastrointestinal	stomach
Wu, D. and Wang, Z.	2022	Gastric Cancer Cell-Derived Kynurenines Hyperactive Regulatory T Cells to Promote Chemoresistance via the IL-10/STAT3/BCL2 Signaling Pathway	10.1089/dna.2021.0936	gastrointestinal	stomach
Yamasaki, J. and Hirata, Y. and Otsuki, Y. and Suina, K. and Saito, Y. and Masuda, K. and Okazaki, S. and Ishimoto, T. and Saya, H. and Nagano, O.	2022	MEK inhibition suppresses metastatic progression of KRAS-mutated gastric cancer	10.1111/cas.15244	gastrointestinal	stomach
Yu H and Wang M and Zhang T and Cao L and Li Z and Du Y and Hai Y and Gao X and Ji J and Wu J	2022	Dual roles of -arrestin 1 in mediating cell metabolism and proliferation in gastric cancer.	10.1073/pnas.2123231119	gastrointestinal	stomach
Zeng Y. and Jin R.U.	2022	Molecular pathogenesis, targeted therapies, and future perspectives for gastric cancer	10.1016/j.semcancer.2021.12.004	gastrointestinal	stomach
Zou J and Wang S and Chai N and Yue H and Ye P and Guo P and Li F and Wei B and Ma G and Wei W and Linghu E	2022	Construction of gastric cancer patient-derived organoids and their utilization in a comparative study of clinically used paclitaxel nanoformulations.	10.1186/s12951-022-01431-8	gastrointestinal	stomach
Chen Q and Weng K and Lin M and Jiang M and Fang Y and Chung SSW and Huang X and Zhong Q and Liu Z and Huang Z and Lin J and Li P and El-Rifai W and Zaika A and Li H and Rustgi AK and Nakagawa H and Abrams JA and Wang TC and Lu C and Huang C and Que J	2023	SOX9 Modulates the Transformation of Gastric Stem Cells Through Biased Symmetric Cell Division.	10.1053/j.gastro.2023.01.037	gastrointestinal	stomach
Huang XZ and Pang MJ and Li JY and Chen HY and Sun JX and Song YX and Ni HJ and Ye SY and Bai S and Li TH and Wang XY and Lu JY and Yang JJ and Sun X and Mills JC and Miao ZF and Wang ZN	2023	Single-cell sequencing of ascites fluid illustrates heterogeneity and therapy-induced evolution during gastric cancer peritoneal metastasis.	10.1038/s41467-023-36310-9	gastrointestinal	stomach
Kwon JW and Seok SH and Kim S and An HW and Choudhury AD and Woo SH and Oh JS and Kim JK and Voon DC and Kim DY and Park JW	2023	A synergistic partnership between IL-33/ST2 and Wnt pathway through Bcl-xL drives gastric cancer stemness and metastasis.	10.1038/s41388-022-02575-5	gastrointestinal	stomach
Liu G and Xia Y and Wang H and Jin X and Chen S and Chen W and Zhang C and He Y	2023	Downregulation of CYRI-B promotes migration, invasion and EMT by activating the Rac1-STAT3 pathway in gastric cancer.	10.1016/j.yexcr.2022.113453	gastrointestinal	stomach
Mircetic J and Camgz A and Abohawya M and Ding L and Dietzel J and Tobar SG and Paszkowski-Rogacz M and Seidlitz T and Schmche T and Mehnert MC and Sidorova O and Weitz J and Buchholz F and Stange DE	2023	CRISPR/Cas9 Screen in Gastric Cancer Patient-Derived Organoids Reveals KDM1A-NDRG1 Axis as a Targetable Vulnerability.	10.1002/smtd.202201605	gastrointestinal	stomach
Morrow RJ and Ernst M and Poh AR	2023	Longitudinal quantification of mouse gastric tumor organoid viability and growth using luminescence and microscopy.	10.1016/j.xpro.2023.102110	gastrointestinal	stomach
Peng K and Zhang F and Wang Y and Sahgal P and Li T and Zhou J and Liang X and Zhang Y and Sethi N and Liu T and Zhang H and Bass AJ	2023	Development of Combination Strategies for Focal Adhesion Kinase Inhibition in Diffuse Gastric Cancer.	10.1158/1078-0432.ccr-22-1609	gastrointestinal	stomach
Pham QT and Taniyama D and Akabane S and Takashima T and Maruyama R and Sekino Y and Sentani K and Yasui W and Oue N	2023	Essential Roles of TDO2 in Gastric Cancer: TDO2 Is Associated with Cancer Progression, Patient Survival, PD-L1 Expression, and Cancer Stem Cells.	10.1159/000523750	gastrointestinal	stomach
Ruan Y and He L and Chen J and Wang J and Zhao S and Guo X and Xie Y and Cai Z and Shen X and Li C	2023	Three-dimensional core-shell alginate microsphere for cancer hypoxia simulation in vitro.	10.3389/fbioe.2023.1174206	gastrointestinal	stomach
Skubleny D and Garg S and Wickware J and Purich K and Ghosh S and Spratlin J and Schiller DE and Rayat GR	2023	Murine and Human Gastric Tissue Establishes Organoids after 48 Hours of Cold Ischemia Time during Shipment.	10.3390/biomedicines11010151	gastrointestinal	stomach
Tong Y and Cheng PSW and Or CS and Yue SSK and Siu HC and Ho SL and Law SYK and Tsui WY and Chan D and Ma S and Lee SP and Chan ASY and Chan AS and Yun SW and Hui HS and Yuen ST and Leung SY and Yan HHN	2023	Escape from cell-cell and cell-matrix adhesion dependence underscores disease progression in gastric cancer organoid models.	10.1136/gutjnl-2022-327121	gastrointestinal	stomach
Wong TL and Loh JJ and Lu S and Yan HHN and Siu HC and Xi R and Chan D and Kam MJF and Zhou L and Tong M and Copland JA and Chen L and Yun JP and Leung SY and Ma S	2023	ADAR1-mediated RNA editing of SCD1 drives drug resistance and self-renewal in gastric cancer.	10.1038/s41467-023-38581-8	gastrointestinal	stomach
Wuputra K and Ku CC and Pan JB and Liu CJ and Kato K and Lin YC and Liu YC and Lin CS and Hsiao M and Tai MH and Chong IW and Hu HM and Kuo CH and Wu DC and Yokoyama KK	2023	Independent Signaling of Hepatoma Derived Growth Factor and Tumor Necrosis Factor-Alpha in Human Gastric Cancer Organoids Infected by Helicobacter pylori.	10.3390/ijms24076567	gastrointestinal	stomach
Yoon BK and Kim H and Oh TG and Oh SK and Jo S and Kim M and Chun KH and Hwang N and Lee S and Jin S and Atkins AR and Yu RT and Downes M and Kim JW and Kim H and Evans RM and Cheong JH and Fang S	2023	PHGDH preserves one-carbon cycle to confer metabolic plasticity in chemoresistant gastric cancer during nutrient stress.	10.1073/pnas.2217826120	gastrointestinal	stomach
Yoon C and Lu J and Kim BJ and Cho SJ and Kim JH and Moy RH and Ryeom SW and Yoon SS	2023	Patient-Derived Organoids from Locally Advanced Gastric Adenocarcinomas Can Predict Resistance to Neoadjuvant Chemotherapy.	10.1007/s11605-022-05568-7	gastrointestinal	stomach
Yu J and Feng H and Sang Q and Li F and Chen M and Yu B and Xu Z and Pan T and Wu X and Hou J and Zhu Z and Yan C and Su L and Li J and Liu B	2023	VPS35 promotes cell proliferation via EGFR recycling and enhances EGFR inhibitors response in gastric cancer.	10.1016/j.ebiom.2023.104451	gastrointestinal	stomach
Zhu S and Al-Mathkour M and Cao L and Khalafi S and Chen Z and Poveda J and Peng D and Lu H and Soutto M and Hu T and McDonald OG and Zaika A and El-Rifai W	2023	CDK1 bridges NF-B and -catenin signaling in response to H. pylori infection in gastric tumorigenesis.	10.1016/j.celrep.2023.112005	gastrointestinal	stomach
Zu M and Hao X and Ning J and Zhou X and Gong Y and Lang Y and Xu W and Zhang J and Ding S	2023	Patient-derived organoid culture of gastric cancer for disease modeling and drug sensitivity testing.	10.1016/j.biopha.2023.114751	gastrointestinal	stomach
Koedijk MS and Heijmen BJM and Groot Koerkamp B and Eskens FALM and Sprengers D and Poley JW and van Gent DC and van der Laan LJW and van der Holt B and Willemssen FEJA and Mndez Romero A	2018	Protocol for the STRONG trial: stereotactic body radiation therapy following chemotherapy for unresectable perihilar cholangiocarcinoma, a phase I feasibility study.	10.1136/bmjopen-2017-020731	hepatic, pancreatic, biliary	bile duct
Lampis A and Carotenuto P and Vlachogiannis G and Cascione L and Hedayat S and Burke R and Clarke P and Bosma E and Simbolo M and Scarpa A and Yu S and Cole R and Smyth E and Mateos JF and Begum R and Hezelova B and Eltahir Z and Wotherspoon A and Fotiadis N and Bali MA and Nepal C and Khan K and Stubbs M and Hahne JC and Gasparini P and Guzzardo V and Croce CM and Eccles S and Fassan M and Cunni…	2018	MIR21 Drives Resistance to Heat Shock Protein 90 Inhibition in Cholangiocarcinoma.	10.1053/j.gastro.2017.10.043	hepatic, pancreatic, biliary	bile duct
Saito Y and Nakaoka T and Muramatsu T and Ojima H and Sukeda A and Sugiyama Y and Uchida R and Furukawa R and Kitahara A and Sato T and Kanai Y and Saito H	2018	Induction of differentiation of intrahepatic cholangiocarcinoma cells to functional hepatocytes using an organoid culture system.	10.1038/s41598-018-21121-6	hepatic, pancreatic, biliary	bile duct
Yoshikawa N and Saito Y and Manabe H and Nakaoka T and Uchida R and Furukawa R and Muramatsu T and Sugiyama Y and Kimura M and Saito H	2019	Glucose Depletion Enhances the Stem Cell Phenotype and Gemcitabine Resistance of Cholangiocarcinoma Organoids through AKT Phosphorylation and Reactive Oxygen Species.	10.3390/cancers11121993	hepatic, pancreatic, biliary	bile duct
Fujiwara H and Takahara N and Tateishi K and Tanaka M and Kanai S and Kato H and Nakatsuka T and Yamamoto K and Kogure H and Arita J and Nakai Y and Kasuga M and Ushiku T and Hasegawa K and Koike K	2020	5-Aminolevulinic acid-mediated photodynamic activity in patient-derived cholangiocarcinoma organoids.	10.1016/j.suronc.2020.10.011	hepatic, pancreatic, biliary	bile duct
Li M and Wang L and Wang Y and Zhang S and Zhou G and Lieshout R and Ma B and Liu J and Qu C and Verstegen MMA and Sprengers D and Kwekkeboom J and van der Laan LJW and Cao W and Peppelenbosch MP and Pan Q	2020	Mitochondrial Fusion Via OPA1 and MFN1 Supports Liver Tumor Cell Metabolism and Growth.	10.3390/cells9010121	hepatic, pancreatic, biliary	bile duct
Colyn L and Brcena-Varela M and lvarez-Sola G and Latasa MU and Uriarte I and Santamara E and Herranz JM and Santos-Laso A and Arechederra M and Ruiz de Gauna M and Aspichueta P and Canale M and Casadei-Gardini A and Francesconi M and Carotti S and Morini S and Nelson LJ and Iraburu MJ and Chen C and Sangro B and Marin JJG and Martinez-Chantar ML and Banales JM and Arnes-Benito R and Huch M and P…	2021	Dual Targeting of G9a and DNA Methyltransferase-1 for the Treatment of Experimental Cholangiocarcinoma.	10.1002/hep.31642	hepatic, pancreatic, biliary	bile duct
Hof L and Moreth T and Koch M and Liebisch T and Kurtz M and Tarnick J and Lissek SM and Verstegen MMA and van der Laan LJW and Huch M and Matthus F and Stelzer EHK and Pampaloni F	2021	Long-term live imaging and multiscale analysis identify heterogeneity and core principles of epithelial organoid morphogenesis.	10.1186/s12915-021-00958-w	hepatic, pancreatic, biliary	bile duct
Maier CF and Zhu L and Nanduri LK and Khn D and Kochall S and Thepkaysone ML and William D and Grtzmann K and Klink B and Betge J and Weitz J and Rahbari NN and Reifelder C and Schlch S	2021	Patient-Derived Organoids of Cholangiocarcinoma.	10.3390/ijms22168675	hepatic, pancreatic, biliary	bile duct
Wang J and Loeuillard E and Gores GJ and Ilyas SI	2021	Cholangiocarcinoma: what are the most valuable therapeutic targets - cancer-associated fibroblasts, immune cells, or beyond T cells?	10.1080/14728222.2021.2010046	hepatic, pancreatic, biliary	bile duct
Wang Z. and Jin Y. and Guo Y. and Tan Z. and Zhang X. and Ye D. and Yu Y. and Peng S. and Zheng L. and Li J.	2021	Conversion therapy of intrahepatic cholangiocarcinoma is associated with improved prognosis and verified by a case of patient-derived organoid	10.3390/cancers13051179	hepatic, pancreatic, biliary	bile duct
Zhang R and Noordam L and Ou X and Ma B and Li Y and Das P and Shi S and Liu J and Wang L and Li P and Verstegen MMA and Reddy DS and van der Laan LJW and Peppelenbosch MP and Kwekkeboom J and Smits R and Pan Q	2021	The biological process of lysine-tRNA charging is therapeutically targetable in liver cancer.	10.1111/liv.14692	hepatic, pancreatic, biliary	bile duct
Zhao M and Quan Y and Zeng J and Lyu X and Wang H and Lei JH and Feng Y and Xu J and Chen Q and Sun H and Xu X and Lu L and Deng CX	2021	Cullin3 deficiency shapes tumor microenvironment and promotes cholangiocarcinoma in liver-specific Smad4/Pten mutant mice.	10.7150/ijbs.67379	hepatic, pancreatic, biliary	bile duct
Zheng Y.-W. and Miao X.-Y. and Xiong L. and Chen B. and Kong F.-H. and Zhou J.-J. and Liu Z.-T. and Wen Y. and Zhang Z.-J. and Zou H.	2021	Sulfasalazine Sensitizes Polyhematoporphyrin-Mediated Photodynamic Therapy in Cholangiocarcinoma by Targeting xCT	10.3389/fphar.2021.723488	hepatic, pancreatic, biliary	bile duct
Bai P and Ge C and Yang H and Chen H and Wan L and Zhang Y and Zhang B and Zeng Q and Fan Z and Pei X and Yue W and Yan X	2022	Screening a redox library identifies the anti-tumor drug Hinokitiol for treating intrahepatic cholangiocarcinoma.	10.31083/j.fbl2701018	hepatic, pancreatic, biliary	bile duct
Bai Z. and Guo Z. and Liu J. and Chen Y.-A. and Lu Q. and Zhang P. and Hong L. and Wang Y. and Dong J.	2022	Lapatinib Suppresses HER2-Overexpressed Cholangiocarcinoma and Overcomes ABCB1- Mediated Gemcitabine Chemoresistance	10.3389/fonc.2022.860339	hepatic, pancreatic, biliary	bile duct
Koch M and Nickel S and Lieshout R and Lissek SM and Leskova M and van der Laan LJW and Verstegen MMA and Christ B and Pampaloni F	2022	Label-Free Imaging Analysis of Patient-Derived Cholangiocarcinoma Organoids after Sorafenib Treatment.	10.3390/cells11223613	hepatic, pancreatic, biliary	bile duct
Lidsky M.E. and Wang Z. and Lu M. and Liu A. and Hsu S.D. and McCall S.J. and Sheng Z. and Granek J.A. and Owzar K. and Anderson K.S. and Wood K.C.	2022	Leveraging patient derived models of FGFR2 fusion positive intrahepatic cholangiocarcinoma to identify synergistic therapies	10.1038/s41698-022-00320-5	hepatic, pancreatic, biliary	bile duct
Lieshout R. and Faria A.V.S. and Peppelenbosch M.P. and van der Laan L.J.W. and Verstegen M.M.A. and Fuhler G.M.	2022	Kinome profiling of cholangiocarcinoma organoids reveals potential druggable targets that hold promise for treatment stratification	10.1186/s10020-022-00498-1	hepatic, pancreatic, biliary	bile duct
Pang X and Wan LF and Yang J and Bai PY and Zhang J and Chen XJ and Yan XL and Ma BP	2022	Steroidal saponins from Trillium tschonoskii rhizome repress cancer stemness and proliferation of intrahepatic cholangiocarcinoma.	10.1016/j.bioorg.2022.105679	hepatic, pancreatic, biliary	bile duct
Prasopporn S. and Suppramote O. and Ponvilawan B. and Jamyuang C. and Chanthercrob J. and Chaiboonchoe A. and More-Krong P. and Kongsri K. and Suntiparpluacha M. and Chanwat R. and Korphaisarn K. and Okada S. and Sampattavanich S. and Jirawatnotai S.	2022	Combining the SMAC mimetic LCL161 with Gemcitabine plus Cisplatin therapy inhibits and prevents the emergence of multidrug resistance in cholangiocarcinoma	10.3389/fonc.2022.1021632	hepatic, pancreatic, biliary	bile duct
Suppramote O and Prasopporn S and Aroonpruksakul S and Ponvilawan B and Makjaroen J and Suntiparpluacha M and Korphaisarn K and Charngkaew K and Chanwat R and Pisitkun T and Okada S and Sampattavanich S and Jirawatnotai S	2022	The Acquired Vulnerability Caused by CDK4/6 Inhibition Promotes Drug Synergism Between Oxaliplatin and Palbociclib in Cholangiocarcinoma.	10.3389/fonc.2022.877194	hepatic, pancreatic, biliary	bile duct
Zhou G and Lieshout R and van Tienderen GS and de Ruiter V and van Royen ME and Boor PPC and Magr L and Desai J and Kten K and Kan YY and Ge Z and Campos Carrascosa L and Geuijen C and Sprengers D and van der Laan LJW and Verstegen MMA and Kwekkeboom J	2022	Modelling immune cytotoxicity for cholangiocarcinoma with tumour-derived organoids and effector T cells.	10.1038/s41416-022-01839-x	hepatic, pancreatic, biliary	bile duct
van Tienderen GS and Willemse J and van Loo B and van Hengel EVA and de Jonge J and van der Laan LJW and Leijten J and Verstegen MMA	2022	Scalable Production of Size-Controlled Cholangiocyte and Cholangiocarcinoma Organoids within Liver Extracellular Matrix-Containing Microcapsules.	10.3390/cells11223657	hepatic, pancreatic, biliary	bile duct
van Tienderen GS and van Beek MEA and Schurink IJ and Rosmark O and Roest HP and Tieleman J and Demmers J and Muntz I and Conboy J and Westergren-Thorsson G and Koenderink G and van der Laan LJ and Verstegen MMA	2022	Modelling metastatic colonization of cholangiocarcinoma organoids in decellularized lung and lymph nodes.	10.3389/fonc.2022.1101901	hepatic, pancreatic, biliary	bile duct
Conboy C.B. and Yonkus J.A. and Buckarma E.H. and Mun D.-G. and Werneburg N.W. and Watkins R.D. and Alva-Ruiz R. and Tomlinson J.L. and Guo Y. and Wang J. and O'Brien D. and McCabe C.E. and Jessen E. and Graham R.P. and Buijsman R.C. and Vu D. and de Man J. and Ilyas S.I. and Truty M.J. and Borad M. and Pandey A. and Gores G.J. and Smoot R.L.	2023	LCK inhibition downregulates YAP activity and is therapeutic in patient-derived models of cholangiocarcinoma	10.1016/j.jhep.2022.09.014	hepatic, pancreatic, biliary	bile duct
Lee HS and Han DH and Cho K and Park SB and Kim C and Leem G and Jung DE and Kwon SS and Kim CH and Jo JH and Lee HW and Song SY and Park JY	2023	Integrative analysis of multiple genomic data from intrahepatic cholangiocarcinoma organoids enables tumor subtyping.	10.1038/s41467-023-35896-4	hepatic, pancreatic, biliary	bile duct
Li L and Zhou Y and Zhang Y and Hu H and Mao HQ and Selaru FM	2023	A combination therapy of bortezomib, CXCR4 inhibitor, and checkpoint inhibitor is effective in cholangiocarcinoma in vivo.	10.1016/j.isci.2023.106095	hepatic, pancreatic, biliary	bile duct
Lieshout R and Kamp EJCA and Verstegen MMA and Doukas M and Dinjens WNM and Kten K and IJzermans JNM and Bruno MJ and Peppelenbosch MP and van der Laan LJW and de Vries AC	2023	Cholangiocarcinoma cell proliferation is enhanced in primary sclerosing cholangitis: A role for IL-17A.	10.1002/ijc.34350	hepatic, pancreatic, biliary	bile duct
Serra-Camprub Q and Verdaguer H and Oliveros W and Lupin-Garcia N and Llop-Guevara A and Molina C and Vila-Casadess M and Turpin A and Neuzillet C and Frigola J and Querol J and Yez-Bartolom M and Castet F and Fabregat-Franco C and Escudero-Iriarte C and Escorihuela M and Arenas EJ and Bernad-Morales C and Haro N and Giles FJ and Pozo J and Miquel JM and Nuciforo PG and Vivancos A and Mel M and S…	2023	Human Metastatic Cholangiocarcinoma Patient-Derived Xenografts and Tumoroids for Preclinical Drug Evaluation.	10.1158/1078-0432.ccr-22-2551	hepatic, pancreatic, biliary	bile duct
Yogo A and Masui T and Takaishi S and Masuo K and Chen R and Kasai Y and Nagai K and Anazawa T and Watanabe S and Sakamoto S and Watanabe A and Inagaki R and Nakagawa MM and Ogawa S and Seno H and Uemoto S and Hatano E	2023	Inhibition of dopamine receptor D1 signaling promotes human bile duct cancer progression via WNT signaling.	10.1111/cas.15676	hepatic, pancreatic, biliary	bile duct
van Tienderen GS and Rosmark O and Lieshout R and Willemse J and de Weijer F and Elowsson Rendin L and Westergren-Thorsson G and Doukas M and Groot Koerkamp B and van Royen ME and van der Laan LJ and Verstegen MM	2023	Extracellular matrix drives tumor organoids toward desmoplastic matrix deposition and mesenchymal transition.	10.1016/j.actbio.2022.11.038	hepatic, pancreatic, biliary	bile duct
Lau DK and Mouradov D and Wasenang W and Luk IY and Scott CM and Williams DS and Yeung YH and Limpaiboon T and Iatropoulos GF and Jenkins LJ and Reehorst CM and Chionh F and Nikfarjam M and Croagh D and Dhillon AS and Weickhardt AJ and Muramatsu T and Saito Y and Tebbutt NC and Sieber OM and Mariadason JM	2019	Genomic Profiling of Biliary Tract Cancer Cell Lines Reveals Molecular Subtypes and Actionable Drug Targets.	10.1016/j.isci.2019.10.044	hepatic, pancreatic, biliary	biliary
Saito Y and Muramatsu T and Kanai Y and Ojima H and Sukeda A and Hiraoka N and Arai E and Sugiyama Y and Matsuzaki J and Uchida R and Yoshikawa N and Furukawa R and Saito H	2019	Establishment of Patient-Derived Organoids and Drug Screening for Biliary Tract Carcinoma.	10.1016/j.celrep.2019.03.088	hepatic, pancreatic, biliary	biliary
Saito Y and Muramatsu T and Saito H	2020	Establishment and Long-Term Culture of Organoids Derived from Human Biliary Tract Carcinoma.	10.1016/j.xpro.2019.100009	hepatic, pancreatic, biliary	biliary
Kasuga A and Semba T and Sato R and Nobusue H and Sugihara E and Takaishi H and Kanai T and Saya H and Arima Y	2021	Oncogenic KRAS-expressing organoids with biliary epithelial stem cell properties give rise to biliary tract cancer in mice.	10.1111/cas.14703	hepatic, pancreatic, biliary	biliary
Shiihara M. and Ishikawa T. and Saiki Y. and Omori Y. and Hirose K. and Fukushige S. and Ikari N. and Higuchi R. and Yamamoto M. and Morikawa T. and Nakagawa K. and Hayashi H. and Mizuma M. and Ohtsuka H. and Motoi F. and Unno M. and Okamura Y. and Kinoshita K. and Furukawa T.	2021	Development of a system combining comprehensive genotyping and organoid cultures for identifying and testing genotype-oriented personalised medicine for pancreatobiliary cancers	10.1016/j.ejca.2021.01.047	hepatic, pancreatic, biliary	biliary
Wang Z and Guo Y and Jin Y and Zhang X and Geng H and Xie G and Ye D and Yu Y and Liu D and Zhou D and Li B and Luo Y and Peng S and Li J	2021	Establishment and drug screening of patient-derived extrahepatic biliary tract carcinoma organoids.	10.1186/s12935-021-02219-w	hepatic, pancreatic, biliary	biliary
Zhao Y and Li ZX and Zhu YJ and Fu J and Zhao XF and Zhang YN and Wang S and Wu JM and Wang KT and Wu R and Sui CJ and Shen SY and Wu X and Wang HY and Gao D and Chen L	2021	Single-Cell Transcriptome Analysis Uncovers Intratumoral Heterogeneity and Underlying Mechanisms for Drug Resistance in Hepatobiliary Tumor Organoids.	10.1002/advs.202003897	hepatic, pancreatic, biliary	biliary
Inoue H and Aimono E and Kasuga A and Tanaka H and Iwasaki A and Saya H and Arima Y	2022	Pixel-Level Clustering of Hematoxylin-Eosin-Stained Sections of Mouse and Human Biliary Tract Cancer.	10.3390/biomedicines10123133	hepatic, pancreatic, biliary	biliary
Qi K and Liu R	2022	Subpopulation cooperation renders drug resistance of hepatobiliary tumor organoids.	10.21147/j.issn.1000-9604.2022.04.10	hepatic, pancreatic, biliary	biliary
Wang W and Yuan T and Ma L and Zhu Y and Bao J and Zhao X and Zhao Y and Zong Y and Zhang Y and Yang S and Qiu X and Shen S and Wu R and Wu T and Wang H and Gao D and Wang P and Chen L	2022	Hepatobiliary Tumor Organoids Reveal HLA Class I Neoantigen Landscape and Antitumoral Activity of Neoantigen Peptide Enhanced with Immune Checkpoint Inhibitors.	10.1002/advs.202105810	hepatic, pancreatic, biliary	biliary
van Tienderen GS and Li L and Broutier L and Saito Y and Inacio P and Huch M and Selaru FM and van der Laan LJW and Verstegen MMA	2022	Hepatobiliary tumor organoids for personalized medicine: a multicenter view on establishment, limitations, and future directions.	10.1016/j.ccell.2022.02.001	hepatic, pancreatic, biliary	biliary
Kinoshita K and Tsukamoto Y and Hirashita Y and Fuchino T and Kurogi S and Uchida T and Nakada C and Matsumoto T and Okamoto K and Motomura M and Fukuchi S and Sagami R and Nagai T and Gotoh Y and Fukuda K and Ogawa R and Mizukami K and Okimoto T and Kodama M and Murakami K and Moriyama M and Hijiya N	2023	Efficient Establishment of Bile-Derived Organoids From Patients With Biliary Cancer.	10.1016/j.labinv.2023.100105	hepatic, pancreatic, biliary	biliary
Wang, W. and Ma, L. and Xing, Z. and Yuan, T. and Bao, J. and Zhu, Y. and Zhao, X. and Zhao, Y. and Zong, Y. and Zhang, Y. and Shen, S. and Qiu, X. and Yang, S. and Wang, H. and Gao, D. and Wang, P. and Chen, L.	2023	Tumor-Specific CircRNA-Derived Antigen Peptide Identification for Hepatobiliary Tumors	10.1016/j.eng.2022.06.008	hepatic, pancreatic, biliary	biliary
Garca P and Rosa L and Vargas S and Weber H and Espinoza JA and Surez F and Romero-Calvo I and Elgueta N and Rivera V and Nervi B and Obreque J and Leal P and Viuela E and Aguayo G and Muiz S and Sagredo A and Roa JC and Bizama C	2020	Hippo-YAP1 Is a Prognosis Marker and Potentially Targetable Pathway in Advanced Gallbladder Cancer.	10.3390/cancers12040778	hepatic, pancreatic, biliary	gallbladder
Tan D and An J and Gong M and Wang H and Li H and Meng H and Zhang C and Zhao Y and Ge X and Shi C	2022	Screening of an individualized treatment strategy for an advanced gallbladder cancer using patient-derived tumor xenograft and organoid models.	10.3389/fonc.2022.1043479	hepatic, pancreatic, biliary	gallbladder
Yuan B and Zhao X and Wang X and Liu E and Liu C and Zong Y and Jiang Y and Hou M and Chen Y and Chen L and Zhang Y and Wang H and Fu J	2022	Patient-derived organoids for personalized gallbladder cancer modelling and drug screening.	10.1002/ctm2.678	hepatic, pancreatic, biliary	gallbladder
Yan Z and Qu J and Li Z and Yi J and Su Y and Lin Q and Yu G and Lin Z and Yin W and Lu F and Liu J	2021	NEK7 Promotes Pancreatic Cancer Progression And Its Expression Is Correlated With Poor Prognosis.	10.3389/fonc.2021.705797	hepatic, pancreatic, biliary	hepatic, pancreatic, biliary
April-Monn S.L. and Andreasi V. and Lena M.S. and Sadowski M.C. and Kim-Fuchs C. and Buri M.C. and Ketkar A. and Maire R. and Di Domenico A. and Schrader J. and Muffatti F. and Doglioni C. and Partelli S. and Falconi M. and Perren A. and Marinoni I.	2021	Ezh2 inhibition as new epigenetic treatment option for pancreatic neuroendocrine neoplasms (Pannens)	10.3390/cancers13195014	hepatic, pancreatic, biliary	islet
April-Monn SL and Wiedmer T and Skowronska M and Maire R and Schiavo Lena M and Trippel M and Di Domenico A and Muffatti F and Andreasi V and Capurso G and Doglioni C and Kim-Fuchs C and Gloor B and Zatelli MC and Partelli S and Falconi M and Perren A and Marinoni I	2021	Three-Dimensional Primary Cell Culture: A Novel Preclinical Model for Pancreatic Neuroendocrine Tumors.	10.1159/000507669	hepatic, pancreatic, biliary	islet
Gulde S and Foscarini A and April-Monn SL and Genio E and Marangelo A and Satam S and Helbling D and Falconi M and Toledo RA and Schrader J and Perren A and Marinoni I and Pellegata NS	2022	Combined Targeting of Pathogenetic Mechanisms in Pancreatic Neuroendocrine Tumors Elicits Synergistic Antitumor Effects.	10.3390/cancers14225481	hepatic, pancreatic, biliary	islet
Kobayashi, A. and Yamakoshi, K. and Yajima, Y. and Utoh, R. and Yamada, M. and Seki, M.	2013	Preparation of stripe-patterned heterogeneous hydrogel sheets using microfluidic devices for high-density coculture of hepatocytes and fibroblasts	10.1016/j.jbiosc.2013.05.034	hepatic, pancreatic, biliary	liver
Skardal A and Devarasetty M and Rodman C and Atala A and Soker S	2015	Liver-Tumor Hybrid Organoids for Modeling Tumor Growth and Drug Response In Vitro.	10.1007/s10439-015-1298-3	hepatic, pancreatic, biliary	liver
Takai A and Fako V and Dang H and Forgues M and Yu Z and Budhu A and Wang XW	2016	Three-dimensional Organotypic Culture Models of Human Hepatocellular Carcinoma.	10.1038/srep21174	hepatic, pancreatic, biliary	liver
Wang H and Yang M and Lin L and Ren H and Lin C and Lin S and Shen G and Ji B and Meng C	2016	HepG2 cells acquire stem cell-like characteristics after immune cell stimulation.	10.1007/s13402-015-0249-1	hepatic, pancreatic, biliary	liver
Broutier L and Mastrogiovanni G and Verstegen MM and Francies HE and Gavarr LM and Bradshaw CR and Allen GE and Arnes-Benito R and Sidorova O and Gaspersz MP and Georgakopoulos N and Koo BK and Dietmann S and Davies SE and Praseedom RK and Lieshout R and IJzermans JNM and Wigmore SJ and Saeb-Parsy K and Garnett MJ and van der Laan LJ and Huch M	2017	Human primary liver cancer-derived organoid cultures for disease modeling and drug screening.	10.1038/nm.4438	hepatic, pancreatic, biliary	liver
Crosas-Molist E and Bertran E and Rodriguez-Hernandez I and Herraiz C and Cantelli G and Fabra and Sanz-Moreno V and Fabregat I	2017	The NADPH oxidase NOX4 represses epithelial to amoeboid transition and efficient tumour dissemination.	10.1038/onc.2016.454	hepatic, pancreatic, biliary	liver
Rodrigues, M.F.S.D. and Esteves, C.M. and de Oliveira, M.A. and de Andrade, N.P. and Sedassari, B.T. and Soares, F.A. and Nunes, F.D.	2017	Fatal hepatocellular carcinoma presenting with oral metastasis in a patient with synchronic primary malignancies of prostate and liver	10.1111/ger.12236	hepatic, pancreatic, biliary	liver
Selden C and Bundy J and Erro E and Puschmann E and Miller M and Kahn D and Hodgson H and Fuller B and Gonzalez-Molina J and Le Lay A and Gibbons S and Chalmers S and Modi S and Thomas A and Kilbride P and Isaacs A and Ginsburg R and Ilsley H and Thomson D and Chinnery G and Mankahla N and Loo L and Spearman CW	2017	A clinical-scale BioArtificial Liver, developed for GMP, improved clinical parameters of liver function in porcine liver failure.	10.1038/s41598-017-15021-4	hepatic, pancreatic, biliary	liver
Wang Y and Takeishi K and Li Z and Cervantes-Alvarez E and Collin de l'Hortet A and Guzman-Lepe J and Cui X and Zhu J	2017	Microenvironment of a tumor-organoid system enhances hepatocellular carcinoma malignancy-related hallmarks.	10.1080/15476278.2017.1322243	hepatic, pancreatic, biliary	liver
Baktash, Y. and Madhav, A. and Coller, K.E. and Randall, G.	2018	Single Particle Imaging of Polarized Hepatoma Organoids upon Hepatitis C Virus Infection Reveals an Ordered and Sequential Entry Process	10.1016/j.chom.2018.02.005	hepatic, pancreatic, biliary	liver
Chan LH and Zhou L and Ng KY and Wong TL and Lee TK and Sharma R and Loong JH and Ching YP and Yuan YF and Xie D and Lo CM and Man K and Artegiani B and Clevers H and Yan HH and Leung SY and Richard S and Guan XY and Huen MSY and Ma S	2018	PRMT6 Regulates RAS/RAF Binding and MEK/ERK-Mediated Cancer Stemness Activities in Hepatocellular Carcinoma through CRAF Methylation.	10.1016/j.celrep.2018.09.053	hepatic, pancreatic, biliary	liver
Fasterius E. and Al-Khalili Szigyarto C.	2018	SeqCAT: A bioconductor R-package for variant analysis of high throughput sequencing data	10.12688/f1000research.16083.1	hepatic, pancreatic, biliary	liver
Fong ELS and Toh TB and Lin QXX and Liu Z and Hooi L and Mohd Abdul Rashid MB and Benoukraf T and Chow EK and Huynh TH and Yu H	2018	Generation of matched patient-derived xenograft in vitro-in vivo models using 3D macroporous hydrogels for the study of liver cancer.	10.1016/j.biomaterials.2017.12.026	hepatic, pancreatic, biliary	liver
Karkampouna S and van der Helm D and Gray PC and Chen L and Klima I and Grosjean J and Burgmans MC and Farina-Sarasqueta A and Snaar-Jagalska EB and Stroka DM and Terracciano L and van Hoek B and Schaapherder AF and Osanto S and Thalmann GN and Verspaget HW and Coenraad MJ and Kruithof-de Julio M	2018	CRIPTO promotes an aggressive tumour phenotype and resistance to treatment in hepatocellular carcinoma.	10.1002/path.5083	hepatic, pancreatic, biliary	liver
Li L and Qian M and Chen IH and Finkelstein D and Onar-Thomas A and Johnson M and Calabrese C and Bahrami A and Lpez-Terrada DH and Yang JJ and Tao WA and Zhu L	2018	Acquisition of Cholangiocarcinoma Traits during Advanced Hepatocellular Carcinoma Development in Mice.	10.1016/j.ajpath.2017.11.013	hepatic, pancreatic, biliary	liver
Nuciforo S and Fofana I and Matter MS and Blumer T and Calabrese D and Boldanova T and Piscuoglio S and Wieland S and Ringnalda F and Schwank G and Terracciano LM and Ng CKY and Heim MH	2018	Organoid Models of Human Liver Cancers Derived from Tumor Needle Biopsies.	10.1016/j.celrep.2018.07.001	hepatic, pancreatic, biliary	liver
Cao W and Liu J and Wang L and Li M and Verstegen MMA and Yin Y and Ma B and Chen K and Bolkestein M and Sprengers D and van der Laan LJW and Doukas M and Kwekkeboom J and Smits R and Peppelenbosch MP and Pan Q	2019	Modeling liver cancer and therapy responsiveness using organoids derived from primary mouse liver tumors.	10.1093/carcin/bgy129	hepatic, pancreatic, biliary	liver
Chen K and Sheng J and Ma B and Cao W and Hernanda PY and Liu J and Boor PPC and Tjon ASW and Felczak K and Sprengers D and Pankiewicz KW and Metselaar HJ and Ma Z and Kwekkeboom J and Peppelenbosch MP and Pan Q	2019	Suppression of Hepatocellular Carcinoma by Mycophenolic Acid in Experimental Models and in Patients.	10.1097/tp.0000000000002647	hepatic, pancreatic, biliary	liver
Li L. and Knutsdottir H. and Hui K. and Weiss M.J. and He J. and Philosophe B. and Cameron A.M. and Wolfgang C.L. and Pawlik T.M. and Ghiaur G. and Ewald A.J. and Mezey E. and Bader J.S. and Selaru F.M.	2019	Human primary liver cancer organoids reveal intratumor and interpatient drug response heterogeneity	10.1172/jci.insight.121490	hepatic, pancreatic, biliary	liver
Li Q and Pan X and Zhu D and Deng Z and Jiang R and Wang X	2019	Circular RNA MAT2B Promotes Glycolysis and Malignancy of Hepatocellular Carcinoma Through the miR-338-3p/PKM2 Axis Under Hypoxic Stress.	10.1002/hep.30671	hepatic, pancreatic, biliary	liver
Cao W and Li M and Liu J and Zhang S and Noordam L and Verstegen MMA and Wang L and Ma B and Li S and Wang W and Bolkestein M and Doukas M and Chen K and Ma Z and Bruno M and Sprengers D and Kwekkeboom J and van der Laan LJW and Smits R and Peppelenbosch MP and Pan Q	2020	LGR5 marks targetable tumor-initiating cells in mouse liver cancer.	10.1038/s41467-020-15846-0	hepatic, pancreatic, biliary	liver
Chong Y.C. and Toh T.B. and Chan Z. and Lin Q.X.X. and Thng D.K.H. and Hooi L. and Ding Z. and Shuen T. and Toh H.C. and Dan Y.Y. and Bonney G.K. and Zhou L. and Chow P. and Wang Y. and Benoukraf T. and Chow E.K.-H. and Han W.	2020	Targeted Inhibition of Purine Metabolism Is Effective in Suppressing Hepatocellular Carcinoma Progression	10.1002/hep4.1559	hepatic, pancreatic, biliary	liver
He A and Powell S and Kyle M and Rose M and Masmila E and Estrada V and Sicklick JK and Molinolo A and Kaushal S	2020	Cryopreservation of Viable Human Tissues: Renewable Resource for Viable Tissue, Cell Lines, and Organoid Development.	10.1089/bio.2019.0062	hepatic, pancreatic, biliary	liver
Leung C.O.N. and Tong M. and Chung K.P.S. and Zhou L. and Che N. and Tang K.H. and Ding J. and Lau E.Y.T. and Ng I.O.L. and Ma S. and Lee T.K.W.	2020	Overriding Adaptive Resistance to Sorafenib Through Combination Therapy With Src Homology 2 Domain-Containing Phosphatase 2 Blockade in Hepatocellular Carcinoma	10.1002/hep.30989	hepatic, pancreatic, biliary	liver
Li Q and Qiu J and Yang H and Sun G and Hu Y and Zhu D and Deng Z and Wang X and Tang J and Jiang R	2020	Kinesin family member 15 promotes cancer stem cell phenotype and malignancy via reactive oxygen species imbalance in hepatocellular carcinoma.	10.1016/j.canlet.2019.11.008	hepatic, pancreatic, biliary	liver
Mori, N. and Kida, Y.S.	2020	Expression of genes involved in drug metabolism differs between perfusable 3D liver tissue and conventional 2D-cultured hepatocellular carcinoma cells	10.1002/2211-5463.12948	hepatic, pancreatic, biliary	liver
Saltsman JA and Hammond WJ and Narayan NJC and Requena D and Gehart H and Lalazar G and LaQuaglia MP and Clevers H and Simon S	2020	A Human Organoid Model of Aggressive Hepatoblastoma for Disease Modeling and Drug Testing.	10.3390/cancers12092668	hepatic, pancreatic, biliary	liver
Wang S and Wang Y and Xun X and Zhang C and Xiang X and Cheng Q and Hu S and Li Z and Zhu J	2020	Hedgehog signaling promotes sorafenib resistance in hepatocellular carcinoma patient-derived organoids.	10.1186/s13046-020-1523-2	hepatic, pancreatic, biliary	liver
Wong TL and Ng KY and Tan KV and Chan LH and Zhou L and Che N and Hoo RLC and Lee TK and Richard S and Lo CM and Man K and Khong PL and Ma S	2020	CRAF Methylation by PRMT6 Regulates Aerobic Glycolysis-Driven Hepatocarcinogenesis via ERK-Dependent PKM2 Nuclear Relocalization and Activation.	10.1002/hep.30923	hepatic, pancreatic, biliary	liver
Zhang, Q. and Rong, Y. and Yi, K. and Huang, L. and Chen, M. and Wang, F.	2020	Circulating tumor cells in hepatocellular carcinoma: Single-cell based analysis, preclinical models, and clinical applications	10.7150/thno.48918	hepatic, pancreatic, biliary	liver
Zhao X and Qin W and Jiang Y and Yang Z and Yuan B and Dai R and Shen H and Chen Y and Fu J and Wang H	2020	ACADL plays a tumor-suppressor role by targeting Hippo/YAP signaling in hepatocellular carcinoma.	10.1038/s41698-020-0111-4	hepatic, pancreatic, biliary	liver
Zhuang J and Tan J and Wu C and Zhang J and Liu T and Fan C and Li J and Zhang Y	2020	Extracellular vesicles engineered with valency-controlled DNA nanostructures deliver CRISPR/Cas9 system for gene therapy.	10.1093/nar/gkaa683	hepatic, pancreatic, biliary	liver
Cho K and Ro SW and Lee HW and Moon H and Han S and Kim HR and Ahn SH and Park JY and Kim DY	2021	YAP/TAZ Suppress Drug Penetration Into Hepatocellular Carcinoma Through Stromal Activation.	10.1002/hep.32000	hepatic, pancreatic, biliary	liver
Fan Z and Gao Y and Zhang W and Yang G and Liu P and Xu L and Wang J and Yan Z and Han H and Liu R and Shu M	2021	METTL3/IGF2BP1/CD47 contributes to the sublethal heat treatment induced mesenchymal transition in HCC.	10.1016/j.bbrc.2021.01.085	hepatic, pancreatic, biliary	liver
Li Q and Ni Y and Zhang L and Jiang R and Xu J and Yang H and Hu Y and Qiu J and Pu L and Tang J and Wang X	2021	HIF-1-induced expression of m6A reader YTHDF1 drives hypoxia-induced autophagy and malignancy of hepatocellular carcinoma by promoting ATG2A and ATG14 translation.	10.1038/s41392-020-00453-8	hepatic, pancreatic, biliary	liver
Liu J. and Li P. and Wang L. and Li M. and Ge Z. and Noordam L. and Lieshout R. and Verstegen M.M.A. and Ma B. and Su J. and Yang Q. and Zhang R. and Zhou G. and Carrascosa L.C. and Sprengers D. and IJzermans J.N.M. and Smits R. and Kwekkeboom J. and van der Laan L.J.W. and Peppelenbosch M.P. and Pan Q. and Cao W.	2021	Cancer-Associated Fibroblasts Provide a Stromal Niche for Liver Cancer Organoids That Confers Trophic Effects and Therapy Resistance	10.1016/j.jcmgh.2020.09.003	hepatic, pancreatic, biliary	liver
Loh JJ and Li TW and Zhou L and Wong TL and Liu X and Ma VWS and Lo CM and Man K and Lee TK and Ning W and Tong M and Ma S	2021	FSTL1 Secreted by Activated Fibroblasts Promotes Hepatocellular Carcinoma Metastasis and Stemness.	10.1158/0008-5472.can-20-4226	hepatic, pancreatic, biliary	liver
Lu H. and Sun L. and Chen X. and Wei H. and Suo C. and Feng J. and Yuan M. and Shen S. and Jia W. and Wang Y. and Zhang H. and Li Z. and Zhong X. and Gao P.	2021	Metformin sensitises hepatocarcinoma cells to methotrexate by targeting dihydrofolate reductase	10.1038/s41419-021-04199-1	hepatic, pancreatic, biliary	liver
Mori N and Kida YS	2021	Applicability of Artificial Vascularized Liver Tissue to Proteomic Analysis.	10.3390/mi12040418	hepatic, pancreatic, biliary	liver
Oz, O. and Iscan, E. and Batur, T. and Ozturk, M.	2021	3d organoid modelling of hepatoblast-like and mesenchymal-like hepatocellular carcinoma cell lines	10.20517/2394-5079.2021.43	hepatic, pancreatic, biliary	liver
Papke Jr D.J. and Dong F. and Zhang X. and Kozielski R. and Basturk O. and Fletcher C.D.M. and Zhao L.	2021	Calcifying nested stromal-epithelial tumor: a clinicopathologic and molecular genetic study of eight cases highlighting metastatic potential and recurrent CTNNB1 and TERT promoter alterations	10.1038/s41379-021-00822-w	hepatic, pancreatic, biliary	liver
Qiu R and Murata S and Cheng C and Mori A and Nie Y and Mikami S and Hasegawa S and Tadokoro T and Okamoto S and Taniguchi H	2021	A Novel Orthotopic Liver Cancer Model for Creating a Human-like Tumor Microenvironment.	10.3390/cancers13163997	hepatic, pancreatic, biliary	liver
Toh T.B. and Liu Z. and Yu H. and Fong E.L.S.	2021	Three-Dimensional Macroporous Sponge for the Culture of Hepatocellular Carcinoma Patient-Derived Xenograft Organoids	10.1177/24726303211000685	hepatic, pancreatic, biliary	liver
Wang H. and Calvisi D.F. and Chen X.	2021	Organoids for the Study of Liver Cancer	10.1055/s-0040-1719176	hepatic, pancreatic, biliary	liver
Wu T and Luo G and Lian Q and Sui C and Tang J and Zhu Y and Zheng B and Li Z and Zhang Y and Zhang Y and Bao J and Hu J and Shen S and Yang Z and Wu J and Wang K and Zhao Y and Yang S and Wang S and Qiu X and Wang W and Wu X and Wang H and Gu J and Chen L	2021	Discovery of a Carbamoyl Phosphate Synthetase 1-Deficient HCC Subtype With Therapeutic Potential Through Integrative Genomic and Experimental Analysis.	10.1002/hep.32088	hepatic, pancreatic, biliary	liver
Xu F and Tong M and Tong CSW and Chan BKC and Chu HY and Wong TL and Fong JHC and Cheung MSH and Mak KH and Pardeshi L and Huang Y and Wong KH and Choi GCG and Ma S and Wong ASL	2021	A Combinatorial CRISPR-Cas9 Screen Identifies Ifenprodil as an Adjunct to Sorafenib for Liver Cancer Treatment.	10.1158/0008-5472.can-21-1017	hepatic, pancreatic, biliary	liver
Yang Z. and Gao S. and Liu W. and Wong C.C. and Chen H. and Zhang X. and Sung J.J. and Yu J.	2021	TUBB4B WAS IDENTIFIED AS NOVEL THERAPEUTIC TARGET OF NONALCOHOLIC FATTY LIVER DISEASE ASSOCIATED-HEPATOCELLULAR CARCINOMA	10.1016/s0016-5085%2821%2902583-x	hepatic, pancreatic, biliary	liver
Zhang Z and Liu Q and Tan J and Zhan X and Liu T and Wang Y and Lu G and Wu M and Zhang Y	2021	Coating with flexible DNA network enhanced T-cell activation and tumor killing for adoptive cell therapy.	10.1016/j.apsb.2021.04.002	hepatic, pancreatic, biliary	liver
Zhou G and Da Won Bae S and Nguyen R and Huo X and Han S and Zhang Z and Hebbard L and Duan W and Eslam M and Liddle C and Yuen L and Lam V and Qiao L and George J	2021	An aptamer-based drug delivery agent (CD133-apt-Dox) selectively and effectively kills liver cancer stem-like cells.	10.1016/j.canlet.2020.12.022	hepatic, pancreatic, biliary	liver
Agnetti J and Bou Malham V and Desterke C and Benzoubir N and Peng J and Jacques S and Rahmouni S and Di Valentin E and Tan TZ and Samuel D and Thiery JP and Gassama-Diagne A	2022	PI3K activity controls plasticity and discriminates between EMT and stemness based on distinct TGF signaling.	10.1038/s42003-022-03637-w	hepatic, pancreatic, biliary	liver
Breideband, L. and Wchtershuser, K.N. and Hafa, L. and Wieland, K. and Frangakis, A.S. and Stelzer, E.H.K. and Pampaloni, F.	2022	Upgrading a Consumer Stereolithographic 3D Printer to Produce a Physiologically Relevant Model with Human Liver Cancer Organoids	10.1002/admt.202200029	hepatic, pancreatic, biliary	liver
Dong H and Li Z and Bian S and Song G and Song W and Zhang M and Xie H and Zheng S and Yang X and Li T and Song P	2022	Culture of patient-derived multicellular clusters in suspended hydrogel capsules for pre-clinical personalized drug screening.	10.1016/j.bioactmat.2022.03.020	hepatic, pancreatic, biliary	liver
Feng J and Lu H and Ma W and Tian W and Lu Z and Yang H and Cai Y and Cai P and Sun Y and Zhou Z and Feng J and Deng J and Shu Y and Qu K and Jia W and Gao P and Zhang H	2022	Genome-wide CRISPR screen identifies synthetic lethality between DOCK1 inhibition and metformin in liver cancer.	10.1007/s13238-022-00906-6	hepatic, pancreatic, biliary	liver
Gulati R and Johnston M and Rivas M and Cast A and Kumbaji M and Hanlon MA and Lee S and Zhou P and Lake C and Schepers E and Min KW and Yoon JH and Karns R and Reid LM and Lopez-Terrada D and Timchenko L and Parameswaran S and Weirauch MT and Ranganathan S and Bondoc A and Geller J and Tiao G and Shin S and Timchenko N	2022	#NAME?	10.1002/hep4.2055	hepatic, pancreatic, biliary	liver
Han T. and Zheng H. and Zhang J. and Yang P. and Li H. and Cheng Z. and Xiang D. and Wang R.	2022	Downregulation of MUC15 by miR-183-5p.1 promotes liver tumor-initiating cells properties and tumorigenesis via regulating c-MET/PI3K/AKT/SOX2 axis	10.1038/s41419-022-04652-9	hepatic, pancreatic, biliary	liver
Jia D and Liu C and Zhu Z and Cao Y and Wen W and Hong Z and Liu Y and Liu E and Chen L and Chen C and Gu Y and Jiao B and Chai Y and Wang HY and Fu J and Chen X	2022	Novel transketolase inhibitor oroxylin A suppresses the non-oxidative pentose phosphate pathway and hepatocellular carcinoma tumour growth in mice and patient-derived organoids.	10.1002/ctm2.1095	hepatic, pancreatic, biliary	liver
Konopa A and Meier MA and Franz MJ and Bernardinelli E and Voegele AL and Atreya R and Ribback S and Roessler S and Aigner A and Singer K and Singer S and Sarikas A and Muehlich S	2022	LPA receptor 1 (LPAR1) is a novel interaction partner of Filamin A that promotes Filamin A phosphorylation, MRTF-A transcriptional activity and oncogene-induced senescence.	10.1038/s41389-022-00445-z	hepatic, pancreatic, biliary	liver
Krstic J and Reinisch I and Schindlmaier K and Galhuber M and Riahi Z and Berger N and Kupper N and Moyschewitz E and Auer M and Michenthaler H and Nssing C and Depaoli MR and Ramadani-Muja J and Usluer S and Stryeck S and Pichler M and Rinner B and Deutsch AJA and Reinisch A and Madl T and Chiozzi RZ and Heck AJR and Huch M and Malli R and Prokesch A	2022	Fasting improves therapeutic response in hepatocellular carcinoma through p53-dependent metabolic synergism.	10.1126/sciadv.abh2635	hepatic, pancreatic, biliary	liver
Li L and Zhang Y and Zhou Y and Hu H and Hu Y and Georgiades C and Mao HQ and Selaru FM	2022	Quaternary nanoparticles enable sustained release of bortezomib for hepatocellular carcinoma.	10.1002/hep.32584	hepatic, pancreatic, biliary	liver
Li MM and Kong FE and Li GM and He YT and Zhang XF and Zhang CY and Liang JK and Guan XY and Ma NF and Xie MB and Liu M	2022	Identification and functional characterization of potential oncofetal targets in human hepatocellular carcinoma.	10.1016/j.xpro.2022.101921	hepatic, pancreatic, biliary	liver
Lim JJ and Hooi L and Dan YY and Bonney GK and Zhou L and Chow PK and Chee CE and Toh TB and Chow EK	2022	Rational drug combination design in patient-derived avatars reveals effective inhibition of hepatocellular carcinoma with proteasome and CDK inhibitors.	10.1186/s13046-022-02436-9	hepatic, pancreatic, biliary	liver
Lim JTC and Kwang LG and Ho NCW and Toh CCM and Too NSH and Hooi L and Benoukraf T and Chow PK and Dan YY and Chow EK and Toh TB and Fong ELS	2022	Hepatocellular carcinoma organoid co-cultures mimic angiocrine crosstalk to generate inflammatory tumor microenvironment.	10.1016/j.biomaterials.2022.121527	hepatic, pancreatic, biliary	liver
Liu D and Liu W and Chen X and Yin J and Ma L and Liu M and Zhou X and Xian L and Li P and Tan X and Zhao J and Liao Y and Cao G	2022	circKCNN2 suppresses the recurrence of hepatocellular carcinoma at least partially via regulating miR-520c-3p/methyl-DNA-binding domain protein 2 axis.	10.1002/ctm2.662	hepatic, pancreatic, biliary	liver
Makino Y and Hikita H and Fukumoto K and Sung JH and Sakano Y and Murai K and Sakane S and Kodama T and Sakamori R and Kondo J and Kobayashi S and Tatsumi T and Takehara T	2022	Constitutive Activation of the Tumor Suppressor p53 in Hepatocytes Paradoxically Promotes Non-Cell Autonomous Liver Carcinogenesis.	10.1158/0008-5472.can-21-4390	hepatic, pancreatic, biliary	liver
Meier MA and Nuciforo S and Coto-Llerena M and Gallon J and Matter MS and Ercan C and Vosbeck J and Terracciano LM and Soysal SD and Boll D and Kollmar O and Delaloye R and Piscuoglio S and Heim MH	2022	Patient-derived tumor organoids for personalized medicine in a patient with rare hepatocellular carcinoma with neuroendocrine differentiation: a case report.	10.1038/s43856-022-00150-3	hepatic, pancreatic, biliary	liver
Moustafa M and Dhling KK and Gnther A and Riebandt L and Smit DJ and Riecken K and Schrder C and Zhuang R and Krech T and Kriegs M and Fehse B and Izbicki JR and Fischer L and Nashan B and Li J and Jcker M	2022	Combined Targeting of AKT and mTOR Inhibits Tumor Formation of EpCAM(+) and CD90(+) Human Hepatocellular Carcinoma Cells in an Orthotopic Mouse Model.	10.3390/cancers14081882	hepatic, pancreatic, biliary	liver
Nyman S.S. and Ahlstrom H. and Creusen A.D. and Dahlgren D. and Hedeland M. and Heindryckx F. and Johnson U. and Khaled J. and Kullenberg F. and Nyman R. and Rorsman F. and Sheikhi R. and Simonsson U.S.H. and Sjogren E. and Wanders A. and Lennernas H. and Ebeling Barbier C.	2022	Study protocol for locoregional precision treatment of hepatocellular carcinoma with transarterial chemoembolisation (TACTida), a clinical study: idarubicin dose selection, tissue response and survival	10.1136/bmjopen-2022-065839	hepatic, pancreatic, biliary	liver
Ren X and Rong Z and Liu X and Gao J and Xu X and Zi Y and Mu Y and Guan Y and Cao Z and Zhang Y and Zeng Z and Fan Q and Wang X and Pei Q and Wang X and Xin H and Li Z and Nie Y and Qiu Z and Li N and Sun L and Deng Y	2022	The Protein Kinase Activity of NME7 Activates Wnt/-Catenin Signaling to Promote One-Carbon Metabolism in Hepatocellular Carcinoma.	10.1158/0008-5472.can-21-1020	hepatic, pancreatic, biliary	liver
Syrnioti A. and Athanasiou E. and Hytiroglou P.	2022	Hepatic carcinoma expressing inhibin: case report of a proposed novel entity and review of the literature	10.4132/jptm.2022.04.07	hepatic, pancreatic, biliary	liver
Tong M and Ma S	2022	Protocols to culture and harvest hepatic tumor organoids for metabolic assays.	10.1016/j.xpro.2022.101597	hepatic, pancreatic, biliary	liver
Tu WL and Chih YC and Shih YT and Yu YR and You LR and Chen CM	2022	Context-specific roles of diphthamide deficiency in hepatocellular carcinogenesis.	10.1002/path.5986	hepatic, pancreatic, biliary	liver
Wu PV and Nusse R	2022	3D Culture of Primary Patient-Derived Hepatoblastoma Tumoroids.	10.1007/978-1-0716-2557-6_19	hepatic, pancreatic, biliary	liver
Xian L and Zhao P and Chen X and Wei Z and Ji H and Zhao J and Liu W and Li Z and Liu D and Han X and Qian Y and Dong H and Zhou X and Fan J and Zhu X and Yin J and Tan X and Jiang D and Yu H and Cao G	2022	Heterogeneity, inherent and acquired drug resistance in patient-derived organoid models of primary liver cancer.	10.1007/s13402-022-00707-3	hepatic, pancreatic, biliary	liver
Xu Z and Xu J and Sun S and Lin W and Li Y and Lu Q and Li F and Yang Z and Lu Y and Liu W	2022	Mecheliolide elicits ROS-mediated ERS driven immunogenic cell death in hepatocellular carcinoma.	10.1016/j.redox.2022.102351	hepatic, pancreatic, biliary	liver
Zaki MYW and Alhasan SF and Shukla R and McCain M and Laszczewska M and Geh D and Patman GL and Televantou D and Whitehead A and Maurcio JP and Barksby B and Gee LM and Paish HL and Leslie J and Younes R and Burt AD and Borthwick LA and Thomas H and Beale GS and Govaere O and Sia D and Anstee QM and Tiniakos D and Oakley F and Reeves HL	2022	Sulfatase-2 from Cancer Associated Fibroblasts: An Environmental Target for Hepatocellular Carcinoma?	10.1159/000525375	hepatic, pancreatic, biliary	liver
Zhou K and Huo X and Nguyen R and Bae SDW and Han S and Zhang Z and Duan W and Yuen L and Lam V and George J and Qiao L	2022	Aptamer-mediated doxorubicin delivery reduces HCC burden in 3D organoids model.	10.1016/j.jconrel.2021.11.036	hepatic, pancreatic, biliary	liver
Zhou Z. and Yan X. and Shi W. and Tan K. and Shao C. and Wang Y. and Wang G. and Hong Y.	2022	Evaluation of the tumoricidal efficacy of adoptive cell transfer using hepatocellular carcinoma-derived organoids	10.21037/jgo-21-715	hepatic, pancreatic, biliary	liver
Zhu S and Wu Y and Zhang X and Peng S and Xiao H and Chen S and Xu L and Su T and Kuang M	2022	Targeting N(7)-Methylguanosine tRNA modification blocks hepatocellular carcinoma metastasis after insufficient radiofrequency ablation.	10.1016/j.ymthe.2022.08.004	hepatic, pancreatic, biliary	liver
Zhu Y. and Chen B. and Yan J. and Zhao W. and Dou P. and Sun N. and Wang Y. and Huang X.	2022	BNIP3 Upregulation Characterizes Cancer Cell Subpopulation With Increased Fitness and Proliferation	10.3389/fonc.2022.923890	hepatic, pancreatic, biliary	liver
Abril-Fornaguera J and Torrens L and Andreu-Oller C and Carrillo-Reixach J and Rialdi A and Balaseviciute U and Pinyol R and Montironi C and Haber PK and Del Ro-lvarez and Domingo-Sbat M and Royo L and Akers NK and Willoughby CE and Peix J and Torres-Martin M and Puigvehi M and Cairo S and Childs M and Maibach R and Alaggio R and Czauderna P and Morland B and Losic B and Mazzaferro V and Guccione…	2023	Identification of IGF2 as Genomic Driver and Actionable Therapeutic Target in Hepatoblastoma.	10.1158/1535-7163.mct-22-0335	hepatic, pancreatic, biliary	liver
Jeon W and Jung SY and Lee CY and Kim WT and Kim H and Jang KW and Lim H and Lee M and Jeong DH and Kim SD and Kim IA and Choi SH and Son TG and Kim KS	2023	Evaluation of Radiation Sensitivity Differences in Mouse Liver Tumor Organoids Using CRISPR/Cas9-Mediated Gene Mutation.	10.1177/15330338231165125	hepatic, pancreatic, biliary	liver
Pan J and Zhang M and Dong L and Ji S and Zhang J and Zhang S and Lin Y and Wang X and Ding Z and Qiu S and Gao D and Zhou J and Fan J and Gao Q	2023	Genome-Scale CRISPR Screen Identifies LAPTM5 driving lenvatinib resistance in hepatocellular carcinoma.	10.1080/15548627.2022.2117893	hepatic, pancreatic, biliary	liver
Peng X and Janiijevi and Lemm S and Laube M and Pietzsch J and Bachmann M and Baraban L	2023	Shell engineering in soft alginate-based capsules for culturing liver spheroids.	10.1002/biot.202200365	hepatic, pancreatic, biliary	liver
Sinha S and Aizawa S and Nakano Y and Rialdi A and Choi HY and Shrestha R and Pan SQ and Chen Y and Li M and Kapelanski-Lamoureux A and Yochum G and Sher L and Monga SP and Lazaris A and Machida K and Karin M and Guccione E and Tsukamoto H	2023	Hepatic stellate cell stearoyl co-A desaturase activates leukotriene B4 receptor 2 - -catenin cascade to promote liver tumorigenesis.	10.1038/s41467-023-38406-8	hepatic, pancreatic, biliary	liver
Tan XP and He Y and Yang J and Wei X and Fan YL and Zhang GG and Zhu YD and Li ZQ and Liao HX and Qin DJ and Guan XY and Li B	2023	Blockade of NMT1 enzymatic activity inhibits N-myristoylation of VILIP3 protein and suppresses liver cancer progression.	10.1038/s41392-022-01248-9	hepatic, pancreatic, biliary	liver
Tao H and Zhang Y and Li J and Liu J and Yuan T and Wang W and Liang H and Zhang E and Huang Z	2023	Oncogenic lncRNA BBOX1-AS1 promotes PHF8-mediated autophagy and elicits sorafenib resistance in hepatocellular carcinoma.	10.1016/j.omto.2022.12.005	hepatic, pancreatic, biliary	liver
Thng D.K.H. and Toh T.B. and Pigini P. and Hooi L. and Dan Y.Y. and Chow P.K.-H. and Bonney G.K. and Rashid M.B.M.A. and Guccione E. and Wee D.K.B. and Chow E.K.-H.	2023	Splice-switch oligonucleotide-based combinatorial platform prioritizes synthetic lethal targets CHK1 and BRD4 against MYC-driven hepatocellular carcinoma	10.1002/btm2.10363	hepatic, pancreatic, biliary	liver
Wang J and Yu H and Dong W and Zhang C and Hu M and Ma W and Jiang X and Li H and Yang P and Xiang D	2023	N6-Methyladenosine-Mediated Up-Regulation of FZD10 Regulates Liver Cancer Stem Cells' Properties and Lenvatinib Resistance Through WNT/-Catenin and Hippo Signaling Pathways.	10.1053/j.gastro.2023.01.041	hepatic, pancreatic, biliary	liver
Xu H and Miao X and Chai C and Tang H and Hu J and Zhao Z and Luo W and Zhu K and Zhou W	2023	Establishment and characterization of a new Chinese hepatocellular carcinoma cell line, Hep-X1.	10.1007/s13577-022-00797-z	hepatic, pancreatic, biliary	liver
Zhang D and Jiang C and Zheng X and Lin Z and Zhuang Q and Xie H and Liang Y and Xu Y and Cui L and Liu X and Zeng Y	2023	Normalization of Tumor Vessels by Lenvatinib-Based Metallo-Nanodrugs Alleviates Hypoxia and Enhances Calreticulin-Mediated Immune Responses in Orthotopic HCC and Organoids.	10.1002/smll.202207786	hepatic, pancreatic, biliary	liver
Mnif Feki M. and Mnif F. and Kamoun M. and Charfi N. and Rekik N. and Ben Naceur B. and Mnif L. and Sellami Boudawara T. and Abid M.	2011	Ectopic secretion of GHRH by a pancreatic neuroendocrine tumor associated with an empty sella	10.1016/j.ando.2011.06.002	hepatic, pancreatic, biliary	pancreas
Boj SF and Hwang CI and Baker LA and Chio II and Engle DD and Corbo V and Jager M and Ponz-Sarvise M and Tiriac H and Spector MS and Gracanin A and Oni T and Yu KH and van Boxtel R and Huch M and Rivera KD and Wilson JP and Feigin ME and hlund D and Handly-Santana A and Ardito-Abraham CM and Ludwig M and Elyada E and Alagesan B and Biffi G and Yordanov GN and Delcuze B and Creighton B and Wright …	2015	Organoid models of human and mouse ductal pancreatic cancer.	10.1016/j.cell.2014.12.021	hepatic, pancreatic, biliary	pancreas
Huang L and Holtzinger A and Jagan I and BeGora M and Lohse I and Ngai N and Nostro C and Wang R and Muthuswamy LB and Crawford HC and Arrowsmith C and Kalloger SE and Renouf DJ and Connor AA and Cleary S and Schaeffer DF and Roehrl M and Tsao MS and Gallinger S and Keller G and Muthuswamy SK	2015	Ductal pancreatic cancer modeling and drug screening using human pluripotent stem cell- and patient-derived tumor organoids.	10.1038/nm.3973	hepatic, pancreatic, biliary	pancreas
Takano Y and Kasai K and Takagishi Y and Kikumori T and Imai T and Murata Y and Hayashi Y	2015	Pancreatic Neuroendocrine Tumors in Mice Deficient in Proglucagon-Derived Peptides.	10.1371/journal.pone.0133812	hepatic, pancreatic, biliary	pancreas
Tanaka H. and Matsusaki S. and Baba Y. and Isono Y. and Kumazawa H. and Sase T. and Okano H. and Saito T. and Mukai K. and Kaneko H.	2015	Neuroendocrine tumor G3: a pancreatic well-differentiated neuroendocrine tumor with a high proliferative rate	10.1007/s12328-015-0609-4	hepatic, pancreatic, biliary	pancreas
Baker LA and Tiriac H and Clevers H and Tuveson DA	2016	Modeling pancreatic cancer with organoids.	10.1016/j.trecan.2016.03.004	hepatic, pancreatic, biliary	pancreas
Walsh, A.J. and Castellanos, J.A. and Nagathihalli, N.S. and Merchant, N.B. and Skala, M.C.	2016	Optical Imaging of Drug-Induced Metabolism Changes in Murine and Human Pancreatic Cancer Organoids Reveals Heterogeneous Drug Response	10.1097/mpa.0000000000000543	hepatic, pancreatic, biliary	pancreas
Zhou J and Su J and Fu X and Zheng L and Yin Z	2017	Microfluidic device for primary tumor spheroid isolation.	10.1186/s40164-017-0084-3	hepatic, pancreatic, biliary	pancreas
Broekgaarden M and Rizvi I and Bulin AL and Petrovic L and Goldschmidt R and Massodi I and Celli JP and Hasan T	2018	Neoadjuvant photodynamic therapy augments immediate and prolonged oxaliplatin efficacy in metastatic pancreatic cancer organoids.	10.18632/oncotarget.24425	hepatic, pancreatic, biliary	pancreas
Gebregiworgis T and Marshall CB and Nishikawa T and Radulovich N and Sand MJ and Fang Z and Rottapel R and Tsao MS and Ikura M	2018	Multiplexed Real-Time NMR GTPase Assay for Simultaneous Monitoring of Multiple Guanine Nucleotide Exchange Factor Activities from Human Cancer Cells and Organoids.	10.1021/jacs.7b13703	hepatic, pancreatic, biliary	pancreas
Seino T and Kawasaki S and Shimokawa M and Tamagawa H and Toshimitsu K and Fujii M and Ohta Y and Matano M and Nanki K and Kawasaki K and Takahashi S and Sugimoto S and Iwasaki E and Takagi J and Itoi T and Kitago M and Kitagawa Y and Kanai T and Sato T	2018	Human Pancreatic Tumor Organoids Reveal Loss of Stem Cell Niche Factor Dependence during Disease Progression.	10.1016/j.stem.2017.12.009	hepatic, pancreatic, biliary	pancreas
Seufferlein T. and Kleger A.	2018	Organoidomics - falling star or new galaxy in pancreatic cancer?	10.1038/s41575-018-0052-3	hepatic, pancreatic, biliary	pancreas
Tiriac H and Belleau P and Engle DD and Plenker D and Deschnes A and Somerville TDD and Froeling FEM and Burkhart RA and Denroche RE and Jang GH and Miyabayashi K and Young CM and Patel H and Ma M and LaComb JF and Palmaira RLD and Javed AA and Huynh JC and Johnson M and Arora K and Robine N and Shah M and Sanghvi R and Goetz AB and Lowder CY and Martello L and Driehuis E and LeComte N and Askan …	2018	Organoid Profiling Identifies Common Responders to Chemotherapy in Pancreatic Cancer.	10.1158/2159-8290.cd-18-0349	hepatic, pancreatic, biliary	pancreas
Tiriac H and Bucobo JC and Tzimas D and Grewel S and Lacomb JF and Rowehl LM and Nagula S and Wu M and Kim J and Sasson A and Vignesh S and Martello L and Munoz-Sagastibelza M and Somma J and Tuveson DA and Li E and Buscaglia JM	2018	Successful creation of pancreatic cancer organoids by means of EUS-guided fine-needle biopsy sampling for personalized cancer treatment.	10.1016/j.gie.2017.12.032	hepatic, pancreatic, biliary	pancreas
Tsai S and McOlash L and Palen K and Johnson B and Duris C and Yang Q and Dwinell MB and Hunt B and Evans DB and Gershan J and James MA	2018	Development of primary human pancreatic cancer organoids, matched stromal and immune cells and 3D tumor microenvironment models.	10.1186/s12885-018-4238-4	hepatic, pancreatic, biliary	pancreas
Bian B. and Juiz N.A. and Gayet O. and Bigonnet M. and Brandone N. and Roques J. and Cros J. and Wang N. and Dusetti N. and Iovanna J.	2019	Pancreatic cancer organoids for determining sensitivity to bromodomain and extra-terminal inhibitors (BETI)	10.3389/fonc.2019.00475	hepatic, pancreatic, biliary	pancreas
Choi S.I. and Jeon A.-R. and Kim M.K. and Lee Y.-S. and Im J.E. and Koh J.-W. and Han S.-S. and Kong S.-Y. and Yoon K.-A. and Koh Y.-H. and Lee J.H. and Lee W.J. and Park S.-J. and Hong E.K. and Woo S.M. and Kim Y.-H.	2019	Development of Patient-Derived Preclinical Platform for Metastatic Pancreatic Cancer: PDOX and a Subsequent Organoid Model System Using Percutaneous Biopsy Samples	10.3389/fonc.2019.00875	hepatic, pancreatic, biliary	pancreas
Driehuis E. and Van Hoeck A. and Moore K. and Kolders S. and Francies H.E. and Gulersonmez M.C. and Stigter E.C.A. and Burgering B. and Geurts V. and Gracanin A. and Bounova G. and Morsink F.H. and Vries R. and Boj S. and Van Es J. and Offerhaus G.J.A. and Kranenburg O. and Garnett M.J. and Wessels L. and Cuppen E. and Brosens L.A.A. and Clevers H.	2019	Pancreatic cancer organoids recapitulate disease and allow personalized drug screening	10.1073/pnas.1911273116	hepatic, pancreatic, biliary	pancreas
Duan Z. and Chinn D. and Tu M.-J. and Zhang Q.-Y. and Huynh J. and Chen J. and Mack P. and Yu A.-M. and Kim E.J.	2019	Novel Synergistic Combination of Mitotic Arrest and Promotion of Apoptosis for Treatment of Pancreatic Adenocarcinoma	10.1016/j.tranon.2019.01.009	hepatic, pancreatic, biliary	pancreas
Gao M. and Lin M. and Moffitt R.A. and Salazar M.A. and Park J. and Vacirca J. and Huang C. and Shroyer K.R. and Choi M. and Georgakis G.V. and Sasson A.R. and Talamini M.A. and Kim J.	2019	Direct therapeutic targeting of immune checkpoint PD-1 in pancreatic cancer	10.1038/s41416-018-0298-0	hepatic, pancreatic, biliary	pancreas
Gendoo DMA and Denroche RE and Zhang A and Radulovich N and Jang GH and Lemire M and Fischer S and Chadwick D and Lungu IM and Ibrahimov E and Cao PJ and Stein LD and Wilson JM and Bartlett JMS and Tsao MS and Dhani N and Hedley D and Gallinger S and Haibe-Kains B	2019	Whole genomes define concordance of matched primary, xenograft, and organoid models of pancreas cancer.	10.1371/journal.pcbi.1006596	hepatic, pancreatic, biliary	pancreas
Hall BR and Cannon A and Thompson C and Santhamma B and Chavez-Riveros A and Bhatia R and Nair HB and Nickisch K and Batra SK and Kumar S	2019	Utilizing cell line-derived organoids to evaluate the efficacy of a novel LIFR-inhibitor, EC359 in targeting pancreatic tumor stroma.	10.18632/genesandcancer.184	hepatic, pancreatic, biliary	pancreas
Hennig A and Wolf L and Jahnke B and Polster H and Seidlitz T and Werner K and Aust DE and Hampe J and Distler M and Weitz J and Stange DE and Welsch T	2019	CFTR Expression Analysis for Subtyping of Human Pancreatic Cancer Organoids.	10.1155/2019/1024614	hepatic, pancreatic, biliary	pancreas
Kuo, T.-L. and Cheng, K.-H. and Shan, Y.-S. and Chen, L.-T. and Hung, W.-C.	2019	#NAME?	10.7150/thno.28201	hepatic, pancreatic, biliary	pancreas
Obaid G and Bano S and Mallidi S and Broekgaarden M and Kuriakose J and Silber Z and Bulin AL and Wang Y and Mai Z and Jin W and Simeone D and Hasan T	2019	Impacting Pancreatic Cancer Therapy in Heterotypic in Vitro Organoids and in Vivo Tumors with Specificity-Tuned, NIR-Activable Photoimmunonanoconjugates: Towards Conquering Desmoplasia?	10.1021/acs.nanolett.9b00859	hepatic, pancreatic, biliary	pancreas
Park E and Kim HK and Jee J and Hahn S and Jeong S and Yoo J	2019	Development of organoid-based drug metabolism model.	10.1016/j.taap.2019.114790	hepatic, pancreatic, biliary	pancreas
Walter K. and Tiwary K. and Trajkovic-Arsic M. and Hidalgo-Sastre A. and Dierichs L. and Liffers S.T. and Gu J. and Gout J. and Schulte L.-A. and Munch J. and Seufferlein T. and Sainz B. and Siveke J.T. and Rodriguez-Aznar E. and Hermann P.C.	2019	MEK inhibition targets cancer stem cells and impedes migration of pancreatic cancer cells in vitro and in vivo	10.1155/2019/8475389	hepatic, pancreatic, biliary	pancreas
Yan Z and Ohuchida K and Fei S and Zheng B and Guan W and Feng H and Kibe S and Ando Y and Koikawa K and Abe T and Iwamoto C and Shindo K and Moriyama T and Nakata K and Miyasaka Y and Ohtsuka T and Mizumoto K and Hashizume M and Nakamura M	2019	Inhibition of ERK1/2 in cancer-associated pancreatic stellate cells suppresses cancer-stromal interaction and metastasis.	10.1186/s13046-019-1226-8	hepatic, pancreatic, biliary	pancreas
Yang J and Zhang Z and Zhang Y and Ni X and Zhang G and Cui X and Liu M and Xu C and Zhang Q and Zhu H and Yan J and Zhu VF and Luo Y and Hagan JP and Li Z and Fang J and Jatoi A and Fernandez-Zapico ME and Zheng L and Edil BH and Bronze MS and Houchen CW and Li YP and Li M	2019	ZIP4 Promotes Muscle Wasting and Cachexia in Mice With Orthotopic Pancreatic Tumors by Stimulating RAB27B-Regulated Release of Extracellular Vesicles From Cancer Cells.	10.1053/j.gastro.2018.10.026	hepatic, pancreatic, biliary	pancreas
Dantes Z and Yen HY and Pfarr N and Winter C and Steiger K and Muckenhuber A and Hennig A and Lange S and Engleitner T and llinger R and Maresch R and Orben F and Heid I and Kaissis G and Shi K and Topping G and Stgbauer F and Wirth M and Peschke K and Papargyriou A and Rezaee-Oghazi M and Feldmann K and Schfer AP and Ranjan R and Lubeseder-Martellato C and Stange DE and Welsch T and Martignoni M…	2020	Implementing cell-free DNA of pancreatic cancer patient-derived organoids for personalized oncology.	10.1172/jci.insight.137809	hepatic, pancreatic, biliary	pancreas
Felsenstein M and Trujillo MA and Huang B and Nanda N and Jiang Z and Jeong YJ and Pflger M and Goggins MG and Hruban RH and Thompson ED and Heaphy CM and Roberts NJ and Wood LD	2020	Generation and characterization of a cell line from an intraductal tubulopapillary neoplasm of the pancreas.	10.1038/s41374-020-0372-0	hepatic, pancreatic, biliary	pancreas
Holokai L and Chakrabarti J and Lundy J and Croagh D and Adhikary P and Richards SS and Woodson C and Steele N and Kuester R and Scott A and Khreiss M and Frankel T and Merchant J and Jenkins BJ and Wang J and Shroff RT and Ahmad SA and Zavros Y	2020	Murine- and Human-Derived Autologous Organoid/Immune Cell Co-Cultures as Pre-Clinical Models of Pancreatic Ductal Adenocarcinoma.	10.3390/cancers12123816	hepatic, pancreatic, biliary	pancreas
Huang W and Navarro-Serer B and Jeong YJ and Chianchiano P and Xia L and Luchini C and Veronese N and Dowiak C and Ng T and Trujillo MA and Huang B and Pflger MJ and Macgregor-Das AM and Lionheart G and Jones D and Fujikura K and Nguyen-Ngoc KV and Neumann NM and Groot VP and Hasanain A and van Oosten AF and Fischer SE and Gallinger S and Singhi AD and Zureikat AH and Brand RE and Gaida MM and He…	2020	Pattern of Invasion in Human Pancreatic Cancer Organoids Is Associated with Loss of SMAD4 and Clinical Outcome.	10.1158/0008-5472.can-19-1523	hepatic, pancreatic, biliary	pancreas
Juiz N and Elkaoutari A and Bigonnet M and Gayet O and Roques J and Nicolle R and Iovanna J and Dusetti N	2020	Basal-like and classical cells coexist in pancreatic cancer revealed by single-cell analysis on biopsy-derived pancreatic cancer organoids from the classical subtype.	10.1096/fj.202000363rr	hepatic, pancreatic, biliary	pancreas
Kaneta Y and Sato T and Hikiba Y and Sugimori M and Sue S and Kaneko H and Irie K and Sasaki T and Kondo M and Chuma M and Shibata W and Maeda S	2020	Loss of Pancreatic E-Cadherin Causes Pancreatitis-Like Changes and Contributes to Carcinogenesis.	10.1016/j.jcmgh.2019.09.001	hepatic, pancreatic, biliary	pancreas
Karmakar S. and Rauth S. and Nallasamy P. and Perumal N. and Nimmakayala R.K. and Leon F. and Gupta R. and Barkeer S. and Venkata R.C. and Raman V. and Rachagani S. and Ponnusamy M.P. and Batra S.K.	2020	RNA Polymerase II-Associated Factor 1 Regulates Stem Cell Features of Pancreatic Cancer Cells, Independently of the PAF1 Complex, via Interactions With PHF5A and DDX3	10.1053/j.gastro.2020.07.053	hepatic, pancreatic, biliary	pancreas
Lai Benjamin FL and Lu Rick X and Hu Y and Davenport HL and Dou W and Wang EY and Radulovich N and Tsao MS and Sun Y and Radisic M	2020	Recapitulating pancreatic tumor microenvironment through synergistic use of patient organoids and organ-on-a-chip vasculature.	10.1002/adfm.202000545	hepatic, pancreatic, biliary	pancreas
Lau AN and Li Z and Danai LV and Westermark AM and Darnell AM and Ferreira R and Gocheva V and Sivanand S and Lien EC and Sapp KM and Mayers JR and Biffi G and Chin CR and Davidson SM and Tuveson DA and Jacks T and Matheson NJ and Yilmaz O and Vander Heiden MG	2020	Dissecting cell-type-specific metabolism in pancreatic ductal adenocarcinoma.	10.7554/elife.56782	hepatic, pancreatic, biliary	pancreas
Raimondi G and Mato-Berciano A and Pascual-Sabater S and Rovira-Rigau M and Cuatrecasas M and Fondevila C and Snchez-Cabs S and Begthel H and Boj SF and Clevers H and Fillat C	2020	Patient-derived pancreatic tumour organoids identify therapeutic responses to oncolytic adenoviruses.	10.1016/j.ebiom.2020.102786	hepatic, pancreatic, biliary	pancreas
Schuster B. and Junkin M. and Kashaf S.S. and Romero-Calvo I. and Kirby K. and Matthews J. and Weber C.R. and Rzhetsky A. and White K.P. and Tay S.	2020	Automated microfluidic platform for dynamic and combinatorial drug screening of tumor organoids	10.1038/s41467-020-19058-4	hepatic, pancreatic, biliary	pancreas
Seppl TT and Zimmerman JW and Sereni E and Plenker D and Suri R and Rozich N and Blair A and Thomas DL 2nd and Teinor J and Javed A and Patel H and Cameron JL and Burns WR and He J and Tuveson DA and Jaffee EM and Eshleman J and Szabolcs A and Ryan DP and Ting DT and Wolfgang CL and Burkhart RA	2020	Patient-derived Organoid Pharmacotyping is a Clinically Tractable Strategy for Precision Medicine in Pancreatic Cancer.	10.1097/sla.0000000000004200	hepatic, pancreatic, biliary	pancreas
Vaes RDW and van Dijk DPJ and Welbers TTJ and Blok MJ and Aberle MR and Heij L and Boj SF and Olde Damink SWM and Rensen SS	2020	Generation and initial characterization of novel tumour organoid models to study human pancreatic cancer-induced cachexia.	10.1002/jcsm.12627	hepatic, pancreatic, biliary	pancreas
Beutel A.K. and Schutte L. and Scheible J. and Roger E. and Muller M. and Perkhofer L. and Kestler A.M.T.U. and Kraus J.M. and Kestler H.A. and Barth T.F.E. and Lemke J. and Kornmann M. and Ettrich T.J. and Gout J. and Seufferlein T. and Kleger A.	2021	A prospective feasibility trial to challenge patient-derived pancreatic cancer organoids in predicting treatment response	10.3390/cancers13112539	hepatic, pancreatic, biliary	pancreas
Choi JI and Jang SI and Hong J and Kim CH and Kwon SS and Park JS and Lim JB	2021	Cancer-initiating cells in human pancreatic cancer organoids are maintained by interactions with endothelial cells.	10.1016/j.canlet.2020.10.012	hepatic, pancreatic, biliary	pancreas
Coetzee A and Grose R and Kocher H	2021	Pancreatic Cancer Organotypic Models.	10.1007/82_2019_155	hepatic, pancreatic, biliary	pancreas
Dadali T and Diers AR and Kazerounian S and Muthuswamy SK and Awate P and Ng R and Mogre S and Spencer C and Krumova K and Rockwell HE and McDaniel J and Chen EY and Gao F and Diedrich KT and Vemulapalli V and Rodrigues LO and Akmaev VR and Thapa K and Hidalgo M and Bose A and Vishnudas VK and Moser AJ and Granger E and Kiebish MA and Gesta S and Narain NR and Sarangarajan R	2021	Elevated levels of mitochondrial CoQ(10) induce ROS-mediated apoptosis in pancreatic cancer.	10.1038/s41598-021-84852-z	hepatic, pancreatic, biliary	pancreas
Dreyer SB and Upstill-Goddard R and Paulus-Hock V and Paris C and Lampraki EM and Dray E and Serrels B and Caligiuri G and Rebus S and Plenker D and Galluzzo Z and Brunton H and Cunningham R and Tesson M and Nourse C and Bailey UM and Jones M and Moran-Jones K and Wright DW and Duthie F and Oien K and Evers L and McKay CJ and McGregor GA and Gulati A and Brough R and Bajrami I and Pettitt S and D…	2021	Targeting DNA Damage Response and Replication Stress in Pancreatic Cancer.	10.1053/j.gastro.2020.09.043	hepatic, pancreatic, biliary	pancreas
Feng H and Moriyama T and Ohuchida K and Sheng N and Iwamoto C and Shindo K and Shirahane K and Ikenaga N and Nagai S and Nakata K and Mizumoto K and Nakamura M	2021	N-acetyl cysteine induces quiescent-like pancreatic stellate cells from an active state and attenuates cancer-stroma interactions.	10.1186/s13046-021-01939-1	hepatic, pancreatic, biliary	pancreas
Fleming Martinez, A.K. and Dppler, H.R. and Bastea, L.I. and Edenfield, B. and Patel, T. and Leitges, M. and Liou, G.-Y. and Storz, P.	2021	Dysfunctional EGFR and oxidative stress-induced PKD1 signaling drive formation of DCLK1+ pancreatic stem cells	10.1016/j.isci.2020.102019	hepatic, pancreatic, biliary	pancreas
Grnwald BT and Devisme A and Andrieux G and Vyas F and Aliar K and McCloskey CW and Macklin A and Jang GH and Denroche R and Romero JM and Bavi P and Bronsert P and Notta F and O'Kane G and Wilson J and Knox J and Tamblyn L and Udaskin M and Radulovich N and Fischer SE and Boerries M and Gallinger S and Kislinger T and Khokha R	2021	Spatially confined sub-tumor microenvironments in pancreatic cancer.	10.1016/j.cell.2021.09.022	hepatic, pancreatic, biliary	pancreas
Kaushik G and Seshacharyulu P and Rauth S and Nallasamy P and Rachagani S and Nimmakayala RK and Vengoji R and Mallya K and Chirravuri-Venkata R and Singh AB and Foster JM and Ly QP and Smith LM and Lele SM and Malafa MP and Jain M and Ponnusamy MP and Batra SK	2021	Selective inhibition of stemness through EGFR/FOXA2/SOX9 axis reduces pancreatic cancer metastasis.	10.1038/s41388-020-01564-w	hepatic, pancreatic, biliary	pancreas
Kazi A. and Chen L. and Xiang S. and Vangipurapu R. and Yang H. and Beato F. and Fang B. and Williams T.M. and Husain K. and Underwood P. and Fleming J.B. and Malafa M. and Welsh E.A. and Koomen J. and Trevino J. and Sebti M.	2021	Global phosphoproteomics reveal CDK suppression as a vulnerability to KRas addiction in pancreatic cancer	10.1158/1078-0432.ccr-20-4781	hepatic, pancreatic, biliary	pancreas
Lacomb JF and Plenker D and Tiriac H and Bucobo JC and D'souza LS and Khokhar AS and Patel H and Channer B and Joseph D and Wu M and Tuveson DA and Li E and Buscaglia JM	2021	Single-Pass vs 2-Pass Endoscopic Ultrasound-Guided Fine-Needle Biopsy Sample Collection for Creation of Pancreatic Adenocarcinoma Organoids.	10.1016/j.cgh.2020.02.045	hepatic, pancreatic, biliary	pancreas
Landon-Brace, N. and Cadavid, J.L. and Latour, S. and Co, I.L. and Rodenhizer, D. and Li, N.T. and Wu, N.C. and Bugbee, E. and Chebotarev, A. and Zhang, J. and Wouters, B.G. and McGuigan, A.P.	2021	An Engineered Patient-Derived Tumor Organoid Model That Can Be Disassembled to Study Cellular Responses in a Graded 3D Microenvironment	10.1002/adfm.202105349	hepatic, pancreatic, biliary	pancreas
Lei F. and Xi X. and Rachagani S. and Seshacharyulu P. and Talmon G.A. and Ponnusamy M.P. and Batra S.K. and Bronich T.K.	2021	Nanoscale platform for delivery of active IRINOX to combat pancreatic cancer	10.1016/j.jconrel.2020.11.029	hepatic, pancreatic, biliary	pancreas
Liu M and Zhang Y and Yang J and Zhan H and Zhou Z and Jiang Y and Shi X and Fan X and Zhang J and Luo W and Fung KA and Xu C and Bronze MS and Houchen CW and Li M	2021	Zinc-Dependent Regulation of ZEB1 and YAP1 Coactivation Promotes Epithelial-Mesenchymal Transition Plasticity and Metastasis in Pancreatic Cancer.	10.1053/j.gastro.2020.12.077	hepatic, pancreatic, biliary	pancreas
Markolin P and Davidson N and Hirt CK and Chabbert CD and Zamboni N and Schwank G and Krek W and Rtsch G	2021	Identification of HIF-dependent alternative splicing in gastrointestinal cancers and characterization of a long, coding isoform of SLC35A3.	10.1016/j.ygeno.2020.12.039	hepatic, pancreatic, biliary	pancreas
Meng Q. and Xie S. and Gray G.K. and Dezfulian M.H. and Li W. and Huang L. and Akshinthala D. and Ferrer E. and Conahan C. and Perea Del Pino S. and Grossman J. and Elledge S.J. and Hidalgo M. and Muthuswamy S.K.	2021	Empirical identification and validation of tumor-targeting T cell receptors from circulation using autologous pancreatic tumor organoids	10.1136/jitc-2021-003213	hepatic, pancreatic, biliary	pancreas
Palzer J and Mues B and Goerg R and Aberle M and Rensen SS and Olde Damink SWM and Vaes RDW and Cramer T and Schmitz-Rode T and Neumann UP and Slabu I and Roeth AA	2021	Magnetic Fluid Hyperthermia as Treatment Option for Pancreatic Cancer Cells and Pancreatic Cancer Organoids.	10.2147/ijn.s288379	hepatic, pancreatic, biliary	pancreas
Pape J and Stamati K and Al Hosni R and Uchegbu IF and Schatzlein AG and Loizidou M and Emberton M and Cheema U	2021	Tissue-Engineering the Fibrous Pancreatic Tumour Stroma Capsule in 3D Tumouroids to Demonstrate Paclitaxel Response.	10.3390/ijms22084289	hepatic, pancreatic, biliary	pancreas
Raghavan S and Winter PS and Navia AW and Williams HL and DenAdel A and Lowder KE and Galvez-Reyes J and Kalekar RL and Mulugeta N and Kapner KS and Raghavan MS and Borah AA and Liu N and Vyrynen SA and Costa AD and Ng RWS and Wang J and Hill EK and Ragon DY and Brais LK and Jaeger AM and Spurr LF and Li YY and Cherniack AD and Booker MA and Cohen EF and Tolstorukov MY and Wakiro I and Rotem A an…	2021	Microenvironment drives cell state, plasticity, and drug response in pancreatic cancer.	10.1016/j.cell.2021.11.017	hepatic, pancreatic, biliary	pancreas
Russell J and Grkovski M and O'Donoghue IJ and Kalidindi TM and Pillarsetty N and Burnazi EM and Kulick A and Bahr A and Chang Q and LeKaye HC and de Stanchina E and Yu KH and Humm JL	2021	Predicting Gemcitabine Delivery by (18)F-FAC PET in Murine Models of Pancreatic Cancer.	10.2967/jnumed.120.246926	hepatic, pancreatic, biliary	pancreas
Yu LS and Jhunjhunwala M and Hong SY and Yu LY and Lin WR and Chen CS	2021	Tissue Architecture Influences the Biological Effectiveness of Boron Neutron Capture Therapy in In Vitro/In Silico Three-Dimensional Self-Assembly Cell Models of Pancreatic Cancers.	10.3390/cancers13164058	hepatic, pancreatic, biliary	pancreas
Zeld A and Sndor GO and Kiss A and Sos A and Tlgyes T and Bursics A and Szcs and Harsnyi L and Kittel and Gzsi A and Buzs EI and Wiener Z	2021	Shared extracellular vesicle miRNA profiles of matched ductal pancreatic adenocarcinoma organoids and blood plasma samples show the power of organoid technology.	10.1007/s00018-020-03703-8	hepatic, pancreatic, biliary	pancreas
Asahina K.	2022	Induction of Cell Death in Pancreatic Tumors by Zinc and Its Fluorescence Chelator TSQ	10.1007/s12011-021-02770-7	hepatic, pancreatic, biliary	pancreas
Bulin AL and Hasan T	2022	Spatiotemporal Tracking of Different Cell Populations in Cancer Organoid Models for Investigations on Photodynamic Therapy.	10.1007/978-1-0716-2099-1_7	hepatic, pancreatic, biliary	pancreas
Chen J and Qiao K and Zhang C and Zhou X and Du Q and Deng Y and Cao L	2022	VRK2 activates TNF/NF-B signaling by phosphorylating IKK in pancreatic cancer.	10.7150/ijbs.66313	hepatic, pancreatic, biliary	pancreas
D'Angelo A. and Shibata K. and Tokunaga M. and Furutani-Seiki M. and Bagby S.	2022	Generation of murine tumour-reactive T cells by co-culturing murine pancreatic cancer organoids and peripheral blood lymphocytes	10.1016/j.bbrep.2022.101365	hepatic, pancreatic, biliary	pancreas
Demyan L and Habowski AN and Plenker D and King DA and Standring OJ and Tsang C and St Surin L and Rishi A and Crawford JM and Boyd J and Pasha SA and Patel H and Galluzzo Z and Metz C and Gregersen PK and Fox S and Valente C and Abadali S and Matadial-Ragoo S and DePeralta DK and Deutsch GB and Herman JM and Talamini MA and Tuveson DA and Weiss MJ	2022	Pancreatic Cancer Patient-derived Organoids Can Predict Response to Neoadjuvant Chemotherapy.	10.1097/sla.0000000000005558	hepatic, pancreatic, biliary	pancreas
Ganguly K and Bhatia R and Rauth S and Kisling A and Atri P and Thompson C and Vengoji R and Ram Krishn S and Shinde D and Thomas V and Kaur S and Mallya K and Cox JL and Kumar S and Batra SK	2022	Mucin 5AC Serves as the Nexus for -Catenin/c-Myc Interplay to Promote Glutamine Dependency During Pancreatic Cancer Chemoresistance.	10.1053/j.gastro.2021.09.017	hepatic, pancreatic, biliary	pancreas
Gassl V and Aberle MR and Boonen B and Vaes RDW and Olde Damink SWM and Rensen SS	2022	Chemosensitivity of 3D Pancreatic Cancer Organoids Is Not Affected by Transformation to 2D Culture or Switch to Physiological Culture Medium.	10.3390/cancers14225617	hepatic, pancreatic, biliary	pancreas
Go YH and Choi WH and Bae WJ and Jung SI and Cho CH and Lee SA and Park JS and Ahn JM and Kim SW and Lee KJ and Lee D and Yoo J	2022	Modeling Pancreatic Cancer with Patient-Derived Organoids Integrating Cancer-Associated Fibroblasts.	10.3390/cancers14092077	hepatic, pancreatic, biliary	pancreas
Grossman JE and Muthuswamy L and Huang L and Akshinthala D and Perea S and Gonzalez RS and Tsai LL and Cohen J and Bockorny B and Bullock AJ and Schlechter B and Peters MLB and Conahan C and Narasimhan S and Lim C and Davis RB and Besaw R and Sawhney MS and Pleskow D and Berzin TM and Smith M and Kent TS and Callery M and Muthuswamy SK and Hidalgo M	2022	Organoid Sensitivity Correlates with Therapeutic Response in Patients with Pancreatic Cancer.	10.1158/1078-0432.ccr-20-4116	hepatic, pancreatic, biliary	pancreas
Hadj Bachir E and Poiraud C and Paget S and Stoup N and El Moghrabi S and Duchne B and Jouy N and Bongiovanni A and Tardivel M and Weiswald LB and Vandepeutte M and Beugniez C and Escande F and Leteurtre E and Poulain L and Lagadec C and Pigny P and Jonckheere N and Renaud F and Truant S and Van Seuningen I and Vincent A	2022	A new pancreatic adenocarcinoma-derived organoid model of acquired chemoresistance to FOLFIRINOX: First insight of the underlying mechanisms.	10.1111/boc.202100003	hepatic, pancreatic, biliary	pancreas
Haque MR and Barlass U and Armstrong A and Shaikh M and Bishehsari F	2022	Novel role of the Mu-opioid receptor in pancreatic cancer: potential link between opioid use and cancer progression.	10.1007/s11010-022-04377-5	hepatic, pancreatic, biliary	pancreas
Hendricks-Wenger A and Nagai-Singer MA and Uh K and Vlaisavljevich E and Lee K and Allen IC	2022	Employing Novel Porcine Models of Subcutaneous Pancreatic Cancer to Evaluate Oncological Therapies.	10.1007/978-1-0716-1811-0_47	hepatic, pancreatic, biliary	pancreas
Hennig A and Baenke F and Klimova A and Drukewitz S and Jahnke B and Brckmann S and Secci R and Winter C and Schmche T and Seidlitz T and Bereuter JP and Polster H and Eckhardt L and Schneider SA and Brckner S and Schmelz R and Babatz J and Kahlert C and Distler M and Hampe J and Reichert M and Zeiig S and Folprecht G and Weitz J and Aust D and Welsch T and Stange DE	2022	Detecting drug resistance in pancreatic cancer organoids guides optimized chemotherapy treatment.	10.1002/path.5906	hepatic, pancreatic, biliary	pancreas
Hirt CK and Booij TH and Grob L and Simmler P and Toussaint NC and Keller D and Taube D and Ludwig V and Goryachkin A and Pauli C and Lenggenhager D and Stekhoven DJ and Stirnimann CU and Endhardt K and Ringnalda F and Villiger L and Siebenhner A and Karkampouna S and De Menna M and Beshay J and Klett H and Kruithof-de Julio M and Schler J and Schwank G	2022	Drug screening and genome editing in human pancreatic cancer organoids identifies drug-gene interactions and candidates for off-label treatment.	10.1016/j.xgen.2022.100095	hepatic, pancreatic, biliary	pancreas
Huang D and Fu X and Zhang X and Zhao Y	2022	Christmas Tree-Shaped Microneedles as FOLFIRINOX Spatiotemporal Delivery System for Pancreatic Cancer Treatment.	10.34133/2022/9809417	hepatic, pancreatic, biliary	pancreas
Huang, D. and Zhao, C. and Wen, B. and Fu, X. and Shang, L. and Kong, W. and Zhao, Y.	2022	Oxygen-carrying microfluidic microcapsules for enhancing chemo-sonodynamic therapy on patient-derived tumor organoid models	10.1016/j.cej.2022.134871	hepatic, pancreatic, biliary	pancreas
Ikezawa K and Ekawa T and Hasegawa S and Kai Y and Takada R and Yamai T and Fukutake N and Ogawa H and Akazawa T and Mizote Y and Tatsumi K and Nagata S and Asukai K and Takahashi H and Ohkawa K and Tahara H	2022	Establishment of organoids using residual samples from saline flushes during endoscopic ultrasound-guided fine-needle aspiration in patients with pancreatic cancer.	10.1055/a-1713-3404	hepatic, pancreatic, biliary	pancreas
Ishida Y and Tsunoda T and Hamada Y and Tsuchiya N and Koga T and Kitaguchi T and Matsumoto K and Matsumoto S and Sasaki T and Nakashima R and Ishii F and Kajiwara M and Shirasawa S and Hasegawa S and Hirai F	2022	Standardized Methods Using EUS-guided Fine-needle Biopsy and a Minimal Medium Creates Three Pancreatic Cancer Organoids.	10.21873/anticanres.15908	hepatic, pancreatic, biliary	pancreas
Issa NT and Wathieu H and Glasgow E and Peran I and Parasido E and Li T and Simbulan-Rosenthal CM and Rosenthal D and Medvedev AV and Makarov SS and Albanese C and Byers SW and Dakshanamurthy S	2022	A novel chemo-phenotypic method identifies mixtures of salpn, vitamin D3, and pesticides involved in the development of colorectal and pancreatic cancer.	10.1016/j.ecoenv.2022.113330	hepatic, pancreatic, biliary	pancreas
Lee J.H. and Kim H. and Lee S.H. and Ku J.-L. and Chun J.W. and Seo H.Y. and Kim S.C. and Paik W.H. and Ryu J.K. and Lee S.K. and Lowy A.M. and Kim Y.-T.	2022	Establishment of Patient-Derived Pancreatic Cancer Organoids from Endoscopic Ultrasound-Guided Fine-Needle Aspiration Biopsies	10.5009/gnl210166	hepatic, pancreatic, biliary	pancreas
Mathew, H. and Barb, J.J. and Bentzen, S. and Varghese, S.	2022	EBF2 contributes to pancreatic cancer progenitor cell differentiation and tumor suppression	10.21037/apc-21-17	hepatic, pancreatic, biliary	pancreas
Matthews JM and Schuster B and Kashaf SS and Liu P and Ben-Yishay R and Ishay-Ronen D and Izumchenko E and Shen L and Weber CR and Bielski M and Kupfer SS and Bilgic M and Rzhetsky A and Tay S	2022	OrganoID: A versatile deep learning platform for tracking and analysis of single-organoid dynamics.	10.1371/journal.pcbi.1010584	hepatic, pancreatic, biliary	pancreas
Mehnaz G. and Khan T.M. and Khan S.R. and Shaukat A. and Haseeb A.	2022	Chemotherapy for Pancreatic Cancer can be Optimized with the Use of Drug Resistance Testing Using Tissue Organoids	10.53350/pjmhs221610891	hepatic, pancreatic, biliary	pancreas
Melzer MK and Roger E and Kleger A	2022	State-matched organoid models to fight pancreatic cancer.	10.1016/j.trecan.2022.03.003	hepatic, pancreatic, biliary	pancreas
Mkinen L and Vh-Koskela M and Juusola M and Mustonen H and Wennerberg K and Hagstrm J and Puolakkainen P and Seppnen H	2022	Pancreatic Cancer Organoids in the Field of Precision Medicine: A Review of Literature and Experience on Drug Sensitivity Testing with Multiple Readouts and Synergy Scoring.	10.3390/cancers14030525	hepatic, pancreatic, biliary	pancreas
Monberg ME and Geiger H and Lee JJ and Sharma R and Semaan A and Bernard V and Wong J and Wang F and Liang S and Swartzlander DB and Stephens BM and Katz MHG and Chen K and Robine N and Guerrero PA and Maitra A	2022	Occult polyclonality of preclinical pancreatic cancer models drives in vitro evolution.	10.1038/s41467-022-31376-3	hepatic, pancreatic, biliary	pancreas
Polat, A. and Gktrk, D.	2022	An alternative approach to tracing the volumic proliferation development of an entire tumor spheroid in 3D through a mini-Opto tomography platform	10.1016/j.micron.2021.103173	hepatic, pancreatic, biliary	pancreas
Russell J and Fanchon L and Alwaseem H and Molina H and O'Donoghue I and Bahr A and de Stanchina E and Pillarsetty N and Humm JL	2022	Analysis of capecitabine metabolites in conjunction with digital autoradiography in a murine model of pancreatic cancer suggests extensive drug penetration through the tumor.	10.1002/prp2.898	hepatic, pancreatic, biliary	pancreas
Sandhya S and Hogenson TL and Fernandez-Zapico ME	2022	Patient-derived organoids, creating a new window of opportunities for pancreatic cancer patients.	10.15252/emmm.202215707	hepatic, pancreatic, biliary	pancreas
Seppl TT and Zimmerman JW and Suri R and Zlomke H and Ivey GD and Szabolcs A and Shubert CR and Cameron JL and Burns WR and Lafaro KJ and He J and Wolfgang CL and Zou YS and Zheng L and Tuveson DA and Eshlemann JR and Ryan DP and Kimmelman AC and Hong TS and Ting DT and Jaffee EM and Burkhart RA	2022	Precision Medicine in Pancreatic Cancer: Patient-Derived Organoid Pharmacotyping Is a Predictive Biomarker of Clinical Treatment Response.	10.1158/1078-0432.ccr-21-4165	hepatic, pancreatic, biliary	pancreas
Shah VM and Dorrell C and Al-Fatease A and Allen-Petersen BL and Woo Y and Bortnyak Y and Gheewala R and Sheppard BC and Sears RC and Alani AW	2022	Microfluidics Formulated Liposomes of Hypoxia Activated Prodrug for Treatment of Pancreatic Cancer.	10.3390/pharmaceutics14040713	hepatic, pancreatic, biliary	pancreas
Shi X and Li Y and Yuan Q and Tang S and Guo S and Zhang Y and He J and Zhang X and Han M and Liu Z and Zhu Y and Gao S and Wang H and Xu X and Zheng K and Jing W and Chen L and Wang Y and Jin G and Gao D	2022	Integrated profiling of human pancreatic cancer organoids reveals chromatin accessibility features associated with drug sensitivity.	10.1038/s41467-022-29857-6	hepatic, pancreatic, biliary	pancreas
Shi X and Yang J and Liu M and Zhang Y and Zhou Z and Luo W and Fung KM and Xu C and Bronze MS and Houchen CW and Li M	2022	Circular RNA ANAPC7 Inhibits Tumor Growth and Muscle Wasting via PHLPP2-AKT-TGF- Signaling Axis in Pancreatic Cancer.	10.1053/j.gastro.2022.02.017	hepatic, pancreatic, biliary	pancreas
Shukla HD and Dukic T and Roy S and Bhandary B and Gerry A and Poirier Y and Lamichhane N and Molitoris J and Carrier F and Banerjee A and Regine WF and Polf JC	2022	Pancreatic cancer derived 3D organoids as a clinical tool to evaluate the treatment response.	10.3389/fonc.2022.1072774	hepatic, pancreatic, biliary	pancreas
Tanaka C and Furihata K and Naganuma S and Ogasawara M and Yoshioka R and Taniguchi H and Furihata M and Taniuchi K	2022	Establishment of a mouse model of pancreatic cancer using human pancreatic cancer cell line S2-013-derived organoid.	10.1007/s13577-022-00684-7	hepatic, pancreatic, biliary	pancreas
Usman O.H. and Zhang L. and Xie G. and Kocher H.M. and Hwang C.-I. and Wang Y.J. and Mallory X. and Irianto J.	2022	Genomic heterogeneity in pancreatic cancer organoids and its stability with culture	10.1038/s41525-022-00342-9	hepatic, pancreatic, biliary	pancreas
Vaes R.D.W. and van Dijk D.P.J. and Farshadi E.A. and Olde Damink S.W.M. and Rensen S.S. and Langen R.C.	2022	Human pancreatic tumour organoid-derived factors enhance myogenic differentiation	10.1002/jcsm.12917	hepatic, pancreatic, biliary	pancreas
Watanabe S and Yogo A and Otsubo T and Umehara H and Oishi J and Kodo T and Masui T and Takaishi S and Seno H and Uemoto S and Hatano E	2022	Establishment of patient-derived organoids and a characterization-based drug discovery platform for treatment of pancreatic cancer.	10.1186/s12885-022-09619-9	hepatic, pancreatic, biliary	pancreas
Xiao W and Pahlavanneshan M and Eun CY and Zhang X and DeKalb C and Mahgoub B and Knaneh-Monem H and Shah S and Sohrabi A and Seidlits SK and Hill R	2022	Matrix stiffness mediates pancreatic cancer chemoresistance through induction of exosome hypersecretion in a cancer associated fibroblasts-tumor organoid biomimetic model.	10.1016/j.mbplus.2022.100111	hepatic, pancreatic, biliary	pancreas
Zhang Y and Wu J and Fu Y and Yu R and Su H and Zheng Q and Wu H and Zhou S and Wang K and Zhao J and Shen S and Xu G and Wang L and Yan C and Zou X and Lv Y and Zhang S	2022	Hesperadin suppresses pancreatic cancer through ATF4/GADD45A axis at nanomolar concentrations.	10.1038/s41388-022-02328-4	hepatic, pancreatic, biliary	pancreas
Zhang Y. and Houchen C.W. and Li M.	2022	Patient-Derived Organoid Pharmacotyping Guides Precision Medicine for Pancreatic Cancer	10.1158/1078-0432.ccr-22-1083	hepatic, pancreatic, biliary	pancreas
Akbaba, C.E. and Polat, A. and Gktrk, D.	2023	Tracing 2D Growth of Pancreatic Tumoroids Using the Combination of Image Processing Techniques and Mini-Opto Tomography Imaging System	10.1177/15330338231164267	hepatic, pancreatic, biliary	pancreas
Cheng R and Li F and Zhang M and Xia X and Wu J and Gao X and Zhou H and Zhang Z and Huang N and Yang X and Zhang Y and Shen S and Kang T and Liu Z and Xiao F and Yao H and Xu J and Yan C and Zhang N	2023	A novel protein RASON encoded by a lncRNA controls oncogenic RAS signaling in KRAS mutant cancers.	10.1038/s41422-022-00726-7	hepatic, pancreatic, biliary	pancreas
Hoshi D and Kita E and Maru Y and Kogashi H and Nakamura Y and Tatsumi Y and Shimozato O and Nakamura K and Sudo K and Tsujimoto A and Yokoyama R and Kato A and Ushiku T and Fukayama M and Itami M and Yamaguchi T and Hippo Y	2023	Derivation of pancreatic acinar cell carcinoma cell line HS-1 as a patient-derived tumor organoid.	10.1111/cas.15656	hepatic, pancreatic, biliary	pancreas
Hossan MS and Lin ES and Riedl E and Stram A and Mehlhaff E and Koeppel L and Warner J and Uko I and Mankowski Gettle L and Lubner S and McGregor SM and Zhang W and Murphy W and Kratz JD	2023	Spatial Alignment of Organoids Tracking Subclonal Chemotherapy Resistance in Pancreatic and Ampullary Cancer.	10.3390/bioengineering10010091	hepatic, pancreatic, biliary	pancreas
Jeong YJ and Knutsdottir H and Shojaeian F and Lerner MG and Wissler MF and Henriet E and Ng T and Datta S and Navarro-Serer B and Chianchiano P and Kinny-Kster B and Zimmerman JW and Stein-O'Brien G and Gaida MM and Eshleman JR and Lin MT and Fertig EJ and Ewald AJ and Bader JS and Wood LD	2023	Morphology-guided transcriptomic analysis of human pancreatic cancer organoids reveals microenvironmental signals that enhance invasion.	10.1172/jci162054	hepatic, pancreatic, biliary	pancreas
Jiang X and Ma Y and Wang T and Zhou H and Wang K and Shi W and Qin L and Guan J and Li L and Long B and Wang J and Guan X and Ye H and Yang J and Yu Z and Jiao Z	2023	Targeting UBE2T Potentiates Gemcitabine Efficacy in Pancreatic Cancer by Regulating Pyrimidine Metabolism and Replication Stress.	10.1053/j.gastro.2023.02.025	hepatic, pancreatic, biliary	pancreas
Kato H and Tateishi K and Iwadate D and Yamamoto K and Fujiwara H and Nakatsuka T and Kudo Y and Hayakawa Y and Ijichi H and Otsuka M and Kishikawa T and Takahashi R and Miyabayashi K and Nakai Y and Hirata Y and Toyoda A and Morishita S and Fujishiro M	2023	HNF1B-driven three-dimensional chromatin structure for molecular classification in pancreatic cancers.	10.1111/cas.15690	hepatic, pancreatic, biliary	pancreas
Lee JH and Lee SH and Lee SK and Choi JH and Lim S and Kim MS and Lee KM and Lee MW and Ku JL and Kim DH and Cho IR and Paik WH and Ryu JK and Kim YT	2023	Antiproliferative Activity of Krukovine by Regulating Transmembrane Protein 139 (TMEM139) in Oxaliplatin-Resistant Pancreatic Cancer Cells.	10.3390/cancers15092642	hepatic, pancreatic, biliary	pancreas
Low RRJ and Fung KY and Gao H and Preaudet A and Dagley LF and Yousef J and Lee B and Emery-Corbin SJ and Nguyen PM and Larsen RH and Kershaw NJ and Burgess AW and Gibbs P and Hollande F and Griffin MDW and Grimmond SM and Putoczki TL	2023	S100 family proteins are linked to organoid morphology and EMT in pancreatic cancer.	10.1038/s41418-023-01126-z	hepatic, pancreatic, biliary	pancreas
Song C. and Chen X. and Ma J. and Buhe H. and Liu Y. and Saiyin H. and Ma L.	2023	Construction of a pancreatic cancer nerve invasion system using brain and pancreatic cancer organoids	10.1177/20417314221147113	hepatic, pancreatic, biliary	pancreas
Weng Y. and Qian H. and Hong L. and Zhao S. and Deng X. and Shen B.	2023	Identification of EMT-related alternative splicing event of TMC7 to promote invasion and migration of pancreatic cancer	10.3389/fimmu.2022.1089008	hepatic, pancreatic, biliary	pancreas
Zhou Z and Van der Jeught K and Li Y and Sharma S and Yu T and Moulana I and Liu S and Wan J and Territo PR and Opyrchal M and Zhang X and Wan G and Lu X	2023	A T Cell-Engaging Tumor Organoid Platform for Pancreatic Cancer Immunotherapy.	10.1002/advs.202300548	hepatic, pancreatic, biliary	pancreas
Kumar K and Chow CR and Ebine K and Arslan AD and Kwok B and Bentrem DJ and Eckerdt FD and Platanias LC and Munshi HG	2016	Differential Regulation of ZEB1 and EMT by MAPK-Interacting Protein Kinases (MNK) and eIF4E in Pancreatic Cancer.	10.1158/1541-7786.mcr-15-0285	hepatic, pancreatic, biliary	pancreatic duct
Roe JS and Hwang CI and Somerville TDD and Milazzo JP and Lee EJ and Da Silva B and Maiorino L and Tiriac H and Young CM and Miyabayashi K and Filippini D and Creighton B and Burkhart RA and Buscaglia JM and Kim EJ and Grem JL and Lazenby AJ and Grunkemeyer JA and Hollingsworth MA and Grandgenett PM and Egeblad M and Park Y and Tuveson DA and Vakoc CR	2017	Enhancer Reprogramming Promotes Pancreatic Cancer Metastasis.	10.1016/j.cell.2017.07.007	hepatic, pancreatic, biliary	pancreatic duct
Burkhart RA and Baker LA and Tiriac H	2018	Testing Susceptibility of Patient-Derived Organoid Cultures to Therapies: Pharmacotyping.	10.1007/978-1-4939-7847-2_19	hepatic, pancreatic, biliary	pancreatic duct
Koikawa K and Ohuchida K and Ando Y and Kibe S and Nakayama H and Takesue S and Endo S and Abe T and Okumura T and Iwamoto C and Moriyama T and Nakata K and Miyasaka Y and Ohtsuka T and Nagai E and Mizumoto K and Hashizume M and Nakamura M	2018	Basement membrane destruction by pancreatic stellate cells leads to local invasion in pancreatic ductal adenocarcinoma.	10.1016/j.canlet.2018.03.031	hepatic, pancreatic, biliary	pancreatic duct
Lo JH and Hao L and Muzumdar MD and Raghavan S and Kwon EJ and Pulver EM and Hsu F and Aguirre AJ and Wolpin BM and Fuchs CS and Hahn WC and Jacks T and Bhatia SN	2018	iRGD-guided Tumor-penetrating Nanocomplexes for Therapeutic siRNA Delivery to Pancreatic Cancer.	10.1158/1535-7163.mct-17-1090	hepatic, pancreatic, biliary	pancreatic duct
Baker LA and Tiriac H and Tuveson DA	2019	Generation and Culture of Human Pancreatic Ductal Adenocarcinoma Organoids from Resected Tumor Specimens.	10.1007/978-1-4939-8879-2_9	hepatic, pancreatic, biliary	pancreatic duct
Baker LA and Tuveson DA	2019	Generation and Culture of Tumor and Metastatic Organoids from Murine Models of Pancreatic Ductal Adenocarcinoma.	10.1007/978-1-4939-8879-2_10	hepatic, pancreatic, biliary	pancreatic duct
Biffi G and Oni TE and Spielman B and Hao Y and Elyada E and Park Y and Preall J and Tuveson DA	2019	IL1-Induced JAK/STAT Signaling Is Antagonized by TGF to Shape CAF Heterogeneity in Pancreatic Ductal Adenocarcinoma.	10.1158/2159-8290.cd-18-0710	hepatic, pancreatic, biliary	pancreatic duct
Broekgaarden M and Anbil S and Bulin AL and Obaid G and Mai Z and Baglo Y and Rizvi I and Hasan T	2019	Modulation of redox metabolism negates cancer-associated fibroblasts-induced treatment resistance in a heterotypic 3D culture platform of pancreatic cancer.	10.1016/j.biomaterials.2019.119421	hepatic, pancreatic, biliary	pancreatic duct
Hsieh YY and Liu TP and Chou CJ and Chen HY and Lee KH and Yang PM	2019	Integration of Bioinformatics Resources Reveals the Therapeutic Benefits of Gemcitabine and Cell Cycle Intervention in SMAD4-Deleted Pancreatic Ductal Adenocarcinoma.	10.3390/genes10100766	hepatic, pancreatic, biliary	pancreatic duct
Hwang, H.J. and Oh, M.-S. and Lee, D.W. and Kuh, H.-J.	2019	Multiplex quantitative analysis of stroma-mediated cancer cell invasion, matrix remodeling, and drug response in a 3D co-culture model of pancreatic tumor spheroids and stellate cells	10.1186/s13046-019-1225-9	hepatic, pancreatic, biliary	pancreatic duct
Matsushita Y and Smith B and Delannoy M and Trujillo MA and Chianchiano P and McMillan R and Kamiyama H and Liang H and Thompson ED and Hruban RH and Matsui W and Wood LD and Roberts NJ and Eshleman JR	2019	Biphenotypic Differentiation of Pancreatic Cancer in 3-Dimensional Culture.	10.1097/mpa.0000000000001390	hepatic, pancreatic, biliary	pancreatic duct
Ponz-Sarvise M and Corbo V and Tiriac H and Engle DD and Frese KK and Oni TE and Hwang CI and hlund D and Chio IIC and Baker LA and Filippini D and Wright K and Bapiro TE and Huang P and Smith P and Yu KH and Jodrell DI and Park Y and Tuveson DA	2019	Identification of Resistance Pathways Specific to Malignancy Using Organoid Models of Pancreatic Cancer.	10.1158/1078-0432.ccr-19-1398	hepatic, pancreatic, biliary	pancreatic duct
Romero-Calvo I. and Weber C.R. and Ray M. and Brown M. and Kirby K. and Nandi R.K. and Long T.M. and Sparrow S.M. and Ugolkov A. and Qiang W. and Zhang Y. and Brunetti T. and Kindler H. and Segal J.P. and Rzhetsky A. and Mazar A.P. and Buschmann M.M. and Weichselbaum R. and Roggin K. and White K.P.	2019	Human organoids share structural and genetic features with primary pancreatic adenocarcinoma tumors	10.1158/1541-7786.mcr-18-0531	hepatic, pancreatic, biliary	pancreatic duct
Soreide K. and Primavesi F. and Labori K.J. and Watson M.M. and Stattner S.	2019	Molecular biology in pancreatic ductal adenocarcinoma: implications for future diagnostics and therapy	10.1007/s10353-019-0575-z	hepatic, pancreatic, biliary	pancreatic duct
Wang VM and Ferreira RMM and Almagro J and Evan T and Legrave N and Zaw Thin M and Frith D and Carvalho J and Barry DJ and Snijders AP and Herbert E and Nye EL and MacRae JI and Behrens A	2019	CD9 identifies pancreatic cancer stem cells and modulates glutamine metabolism to fuel tumour growth.	10.1038/s41556-019-0407-1	hepatic, pancreatic, biliary	pancreatic duct
Biederstdt A and Hassan Z and Schneeweis C and Schick M and Schneider L and Muckenhuber A and Hong Y and Siegers G and Nilsson L and Wirth M and Dantes Z and Steiger K and Schunck K and Langston S and Lenhof HP and Coluccio A and Orben F and Slawska J and Scherger A and Saur D and Mller S and Rad R and Weichert W and Nilsson J and Reichert M and Schneider G and Keller U	2020	SUMO pathway inhibition targets an aggressive pancreatic cancer subtype.	10.1136/gutjnl-2018-317856	hepatic, pancreatic, biliary	pancreatic duct
Braun LM and Lagies S and Klar RFU and Hussung S and Fritsch RM and Kammerer B and Wittel UA	2020	Metabolic Profiling of Early and Late Recurrent Pancreatic Ductal Adenocarcinoma Using Patient-Derived Organoid Cultures.	10.3390/cancers12061440	hepatic, pancreatic, biliary	pancreatic duct
Dimitrov-Markov S. and Perales-Paton J. and Bockorny B. and Dopazo A. and Munoz M. and Banos N. and Bonilla V. and Menendez C. and Duran Y. and Huang L. and Perea S. and Muthuswamy S.K. and Al-Shahrour F. and Lopez-Casas P.P. and Hidalgo M.	2020	Discovery of new targets to control metastasis in pancreatic cancer by single-cell transcriptomics analysis of circulating tumor cells	10.1158/1535-7163.mct-19-1166	hepatic, pancreatic, biliary	pancreatic duct
Ehlen L and Arndt J and Treue D and Bischoff P and Loch FN and Hahn EM and Kotsch K and Klauschen F and Beyer K and Margonis GA and Kreis ME and Kamphues C	2020	Novel methods for in vitro modeling of pancreatic cancer reveal important aspects for successful primary cell culture.	10.1186/s12885-020-06929-8	hepatic, pancreatic, biliary	pancreatic duct
Fanchon LM and Russell J and Pillarsetty N and O'Donoghue I and Gangangari K and Yu KH and Humm JL	2020	Comparing the intra-tumoral distribution of Gemcitabine, 5-Fluorouracil, and Capecitabine in a murine model of pancreatic ductal adenocarcinoma.	10.1371/journal.pone.0231745	hepatic, pancreatic, biliary	pancreatic duct
Ferguson FM and Nabet B and Raghavan S and Liu Y and Leggett AL and Kuljanin M and Kalekar RL and Yang A and He S and Wang J and Ng RWS and Sulahian R and Li L and Poulin EJ and Huang L and Koren J and Dieguez-Martinez N and Espinosa S and Zeng Z and Corona CR and Vasta JD and Ohi R and Sim T and Kim ND and Harshbarger W and Lizcano JM and Robers MB and Muthaswamy S and Lin CY and Look AT and Hai…	2020	Discovery of a selective inhibitor of doublecortin like kinase 1.	10.1038/s41589-020-0506-0	hepatic, pancreatic, biliary	pancreatic duct
Frappart PO and Walter K and Gout J and Beutel AK and Morawe M and Arnold F and Breunig M and Barth TF and Marienfeld R and Schulte L and Ettrich T and Hackert T and Svinarenko M and Rsler R and Wiese S and Wiese H and Perkhofer L and Mller M and Lechel A and Sainz B Jr and Hermann PC and Seufferlein T and Kleger A	2020	Pancreatic cancer-derived organoids - a disease modeling tool to predict drug response.	10.1177/2050640620905183	hepatic, pancreatic, biliary	pancreatic duct
Gorte J. and Beyreuther E. and Danen E.H.J. and Cordes N.	2020	Comparative proton and photon irradiation combined with pharmacological inhibitors in 3D pancreatic cancer cultures	10.3390/cancers12113216	hepatic, pancreatic, biliary	pancreatic duct
Grbovic-Huezo O and Pitter KL and Lecomte N and Saglimbeni J and Askan G and Holm M and Melchor JP and Chandwani R and Joshi S and Haglund C and Iacobuzio-Donahue CA and Chiosis G and Tammela T and Leach SD	2020	Unbiased in vivo preclinical evaluation of anticancer drugs identifies effective therapy for the treatment of pancreatic adenocarcinoma.	10.1073/pnas.1920240117	hepatic, pancreatic, biliary	pancreatic duct
Huang B and Trujillo MA and Fujikura K and Qiu M and Chen F and Felsenstein M and Zhou C and Skaro M and Gauthier C and Macgregor-Das A and Hutchings D and Hong SM and Hruban RH and Eshleman JR and Thompson ED and Klein AP and Goggins M and Wood LD and Roberts NJ	2020	Molecular characterization of organoids derived from pancreatic intraductal papillary mucinous neoplasms.	10.1002/path.5515	hepatic, pancreatic, biliary	pancreatic duct
Huang L and Bockorny B and Paul I and Akshinthala D and Frappart PO and Gandarilla O and Bose A and Sanchez-Gonzalez V and Rouse EE and Lehoux SD and Pandell N and Lim CM and Clohessy JG and Grossman J and Gonzalez R and Del Pino SP and Daaboul G and Sawhney MS and Freedman SD and Kleger A and Cummings RD and Emili A and Muthuswamy LB and Hidalgo M and Muthuswamy SK	2020	PDX-derived organoids model in vivo drug response and secrete biomarkers.	10.1172/jci.insight.135544	hepatic, pancreatic, biliary	pancreatic duct
Josselsohn R.H. and Tuveson D.A.	2020	Pancreatic cancer SLUGged	10.1084/jem.20200819	hepatic, pancreatic, biliary	pancreatic duct
Lin J.-C. and Liu T.-P. and Yang P.-M.	2020	CDKN2A-inactivated pancreatic ductal adenocarcinoma exhibits therapeutic sensitivity to paclitaxel: A bioinformatics study	10.3390/jcm9124019	hepatic, pancreatic, biliary	pancreatic duct
Marcon F and Zuo J and Pearce H and Nicol S and Margielewska-Davies S and Farhat M and Mahon B and Middleton G and Brown R and Roberts KJ and Moss P	2020	NK cells in pancreatic cancer demonstrate impaired cytotoxicity and a regulatory IL-10 phenotype.	10.1080/2162402x.2020.1845424	hepatic, pancreatic, biliary	pancreatic duct
Miyabayashi K and Baker LA and Deschnes A and Traub B and Caligiuri G and Plenker D and Alagesan B and Belleau P and Li S and Kendall J and Jang GH and Kawaguchi RK and Somerville TDD and Tiriac H and Hwang CI and Burkhart RA and Roberts NJ and Wood LD and Hruban RH and Gillis J and Krasnitz A and Vakoc CR and Wigler M and Notta F and Gallinger S and Park Y and Tuveson DA	2020	Intraductal Transplantation Models of Human Pancreatic Ductal Adenocarcinoma Reveal Progressive Transition of Molecular Subtypes.	10.1158/2159-8290.cd-20-0133	hepatic, pancreatic, biliary	pancreatic duct
Nelson SR and Zhang C and Roche S and O'Neill F and Swan N and Luo Y and Larkin A and Crown J and Walsh N	2020	Modelling of pancreatic cancer biology: transcriptomic signature for 3D PDX-derived organoids and primary cell line organoid development.	10.1038/s41598-020-59368-7	hepatic, pancreatic, biliary	pancreatic duct
Nicosia L and Alongi F and Andreani S and Ruggieri R and Rusev B and Mantoan B and Lawlor RT and Pea A and Scarpa A and Agolli L and Corbo V and D'Agosto S	2020	Combinatorial Effect of Magnetic Field and Radiotherapy in PDAC Organoids: A Pilot Study.	10.3390/biomedicines8120609	hepatic, pancreatic, biliary	pancreatic duct
Ozkan-Dagliyan I. and Diehl J.N. and George S.D. and Schaefer A. and Papke B. and Klotz-Noack K. and Waters A.M. and Goodwin C.M. and Gautam P. and Pierobon M. and Peng S. and Gilbert T.S.K. and Lin K.H. and Dagliyan O. and Wennerberg K. and Petricoin E.F. and Tran N.L. and Bhagwat S.V. and Tiu R.V. and Peng S.-B. and Herring L.E. and Graves L.M. and Sers C. and Wood K.C. and Cox A.D. and Der C.J.	2020	Low-Dose Vertical Inhibition of the RAF-MEK-ERK Cascade Causes Apoptotic Death of KRAS Mutant Cancers	10.1016/j.celrep.2020.107764	hepatic, pancreatic, biliary	pancreatic duct
Quan MY and Guo Q and Liu J and Yang R and Bai J and Wang W and Cai Y and Han R and Lv YQ and Ding L and Billadeau DD and Lou Z and Bellusci S and Li X and Zhang JS	2020	An FGFR/AKT/SOX2 Signaling Axis Controls Pancreatic Cancer Stemness.	10.3389/fcell.2020.00287	hepatic, pancreatic, biliary	pancreatic duct
Suri R and Zimmerman JW and Burkhart RA	2020	Modeling human pancreatic ductal adenocarcinoma for translational research: current options, challenges, and prospective directions.	10.21037/apc-20-29	hepatic, pancreatic, biliary	pancreatic duct
Tiriac, H. and French, R. and Lowy, A.M.	2020	Isolation and characterization of patient-derived pancreatic ductal adenocarcinoma organoid models	10.3791/60364	hepatic, pancreatic, biliary	pancreatic duct
Armstrong A and Haque MR and Mirbagheri S and Barlass U and Gilbert DZ and Amin J and Singh A and Naqib A and Bishehsari F	2021	Multiplex Patient-Based Drug Response Assay in Pancreatic Ductal Adenocarcinoma.	10.3390/biomedicines9070705	hepatic, pancreatic, biliary	pancreatic duct
Arnold F and Gout J and Wiese H and Weissinger SE and Roger E and Perkhofer L and Walter K and Scheible J and Prelli Bozzo C and Lechel A and Ettrich TJ and Azoitei N and Hao L and Frstberger A and Kaminska EK and Sparrer KMJ and Rasche V and Wiese S and Kestler HA and Mller P and Seufferlein T and Frappart PO and Kleger A	2021	RINT1 Regulates SUMOylation and the DNA Damage Response to Preserve Cellular Homeostasis in Pancreatic Cancer.	10.1158/0008-5472.can-20-2633	hepatic, pancreatic, biliary	pancreatic duct
Beato F and Revern D and Dezsi KB and Ortiz A and Johnson JO and Chen DT and Ali K and Yoder SJ and Jeong D and Malafa M and Hodul P and Jiang K and Centeno BA and Abdalah MA and Balasi JA and Tassielli AF and Sarcar B and Teer JK and DeNicola GM and Permuth JB and Fleming JB	2021	Establishing a living biobank of patient-derived organoids of intraductal papillary mucinous neoplasms of the pancreas.	10.1038/s41374-020-00494-1	hepatic, pancreatic, biliary	pancreatic duct
Chalabi-Dchar M. and Cruz E. and Mertani H.C. and Diaz J.-J. and Courty J. and Cascone I. and Bouvet P.	2021	Nucleolin aptamer n6l reprograms the translational machinery and acts synergistically with mtori to inhibit pancreatic cancer proliferation	10.3390/cancers13194957	hepatic, pancreatic, biliary	pancreatic duct
Chen Y and Su L and Huang C and Wu S and Qiu X and Zhao X and Meng Q and Meng YM and Kong X and Wang M and Liu C and Wong PP	2021	Galactosyltransferase B4GALT1 confers chemoresistance in pancreatic ductal adenocarcinomas by upregulating N-linked glycosylation of CDK11(p110).	10.1016/j.canlet.2020.12.006	hepatic, pancreatic, biliary	pancreatic duct
Farshadi E.A. and Chang J. and Sampadi B. and Doukas M. and Van't Land F. and van der Sijde F. and Vietsch E.E. and Pothof J. and Koerkamp B.G. and van Eijck C.H.J.	2021	Organoids derived from neoadjuvant FOLFIRINOX patients recapitulate therapy resistance in pancreatic ductal adenocarcinoma	10.1158/1078-0432.ccr-21-1681	hepatic, pancreatic, biliary	pancreatic duct
Feldmann K and Maurer C and Peschke K and Teller S and Schuck K and Steiger K and Engleitner T and llinger R and Nomura A and Wirges N and Papargyriou A and Jahan Sarker RS and Ranjan RA and Dantes Z and Weichert W and Rustgi AK and Schmid RM and Rad R and Schneider G and Saur D and Reichert M	2021	Mesenchymal Plasticity Regulated by Prrx1 Drives Aggressive Pancreatic Cancer Biology.	10.1053/j.gastro.2020.09.010	hepatic, pancreatic, biliary	pancreatic duct
Gao C and Wisniewski L and Liu Y and Staal B and Beddows I and Plenker D and Aldakkak M and Hall J and Barnett D and Gouda MK and Allen P and Drake R and Zureikat A and Huang Y and Evans D and Singhi A and Brand RE and Tuveson DA and Tsai S and Haab BB	2021	Detection of Chemotherapy-resistant Pancreatic Cancer Using a Glycan Biomarker, sTRA.	10.1158/1078-0432.ccr-20-2475	hepatic, pancreatic, biliary	pancreatic duct
Hoffman MT and Kemp SB and Salas-Escabillas DJ and Zhang Y and Steele NG and The S and Long D and Benitz S and Yan W and Margolskee RF and Bednar F and Pasca di Magliano M and Wen HJ and Crawford HC	2021	The Gustatory Sensory G-Protein GNAT3 Suppresses Pancreatic Cancer Progression in Mice.	10.1016/j.jcmgh.2020.08.011	hepatic, pancreatic, biliary	pancreatic duct
Hu T and Shukla SK and Vernucci E and He C and Wang D and King RJ and Jha K and Siddhanta K and Mullen NJ and Attri KS and Murthy D and Chaika NV and Thakur R and Mulder SE and Pacheco CG and Fu X and High RR and Yu F and Lazenby A and Steegborn C and Lan P and Mehla K and Rotili D and Chaudhary S and Valente S and Tafani M and Mai A and Auwerx J and Verdin E and Tuveson D and Singh PK	2021	Metabolic Rewiring by Loss of Sirt5 Promotes Kras-Induced Pancreatic Cancer Progression.	10.1053/j.gastro.2021.06.045	hepatic, pancreatic, biliary	pancreatic duct
Klomp JE and Lee YS and Goodwin CM and Papke B and Klomp JA and Waters AM and Stalnecker CA and DeLiberty JM and Drizyte-Miller K and Yang R and Diehl JN and Yin HH and Pierobon M and Baldelli E and Ryan MB and Li S and Peterson J and Smith AR and Neal JT and McCormick AK and Kuo CJ and Counter CM and Petricoin EF 3rd and Cox AD and Bryant KL and Der CJ	2021	CHK1 protects oncogenic KRAS-expressing cells from DNA damage and is a target for pancreatic cancer treatment.	10.1016/j.celrep.2021.110060	hepatic, pancreatic, biliary	pancreatic duct
Kokkinos J and Sharbeen G and Haghighi KS and Ignacio RMC and Kopecky C and Gonzales-Aloy E and Youkhana J and Timpson P and Pereira BA and Ritchie S and Pandzic E and Boyer C and Davis TP and Butler LM and Goldstein D and McCarroll JA and Phillips PA	2021	Ex vivo culture of intact human patient derived pancreatic tumour tissue.	10.1038/s41598-021-81299-0	hepatic, pancreatic, biliary	pancreatic duct
Krieger TG and Le Blanc S and Jabs J and Ten FW and Ishaque N and Jechow K and Debnath O and Leonhardt CS and Giri A and Eils R and Strobel O and Conrad C	2021	Single-cell analysis of patient-derived PDAC organoids reveals cell state heterogeneity and a conserved developmental hierarchy.	10.1038/s41467-021-26059-4	hepatic, pancreatic, biliary	pancreatic duct
Low R.R.J. and Lim W.W. and Nguyen P.M. and Lee B. and Christie M. and Burgess A.W. and Gibbs P. and Grimmond S.M. and Hollande F. and Putoczki T.L.	2021	The diverse applications of pancreatic ductal adenocarcinoma organoids	10.3390/cancers13194979	hepatic, pancreatic, biliary	pancreatic duct
Mahajan UM and Li Q and Alnatsha A and Maas J and Orth M and Maier SH and Peterhansl J and Regel I and Sendler M and Wagh PR and Mishra N and Xue Y and Allawadhi P and Beyer G and Khn JP and Marshall T and Appel B and Lmmerhirt F and Belka C and Mller S and Weiss FU and Lauber K and Lerch MM and Mayerle J	2021	Tumor-Specific Delivery of 5-Fluorouracil-Incorporated Epidermal Growth Factor Receptor-Targeted Aptamers as an Efficient Treatment in Pancreatic Ductal Adenocarcinoma Models.	10.1053/j.gastro.2021.05.055	hepatic, pancreatic, biliary	pancreatic duct
Nicosia L. and Andreani S. and Ruggieri R. and Rusev B. and Lawlor R.T. and Pea A. and Agolli L. and Scarpa A. and Corbo V. and D'Agosto S. and Alongi F.	2021	Combinatorial Effect of Magnetic Field and Radiotherapy in Pancreatic Ductal Adenocarcinoma Organoids	10.1016/j.ijrobp.2021.07.831	hepatic, pancreatic, biliary	pancreatic duct
Nimmakayala RK and Rauth S and Chirravuri Venkata R and Marimuthu S and Nallasamy P and Vengoji R and Lele SM and Rachagani S and Mallya K and Malafa MP and Ponnusamy MP and Batra SK	2021	PGC1-Mediated Metabolic Reprogramming Drives the Stemness of Pancreatic Precursor Lesions.	10.1158/1078-0432.ccr-20-5020	hepatic, pancreatic, biliary	pancreatic duct
Rittmann MC and Hussung S and Braun LM and Klar RFU and Biesel EA and Fichtner-Feigl S and Fritsch R and Wittel UA and Ruess DA	2021	Plasma biomarkers for prediction of early tumor recurrence after resection of pancreatic ductal adenocarcinoma.	10.1038/s41598-021-86779-x	hepatic, pancreatic, biliary	pancreatic duct
Saenz SA and Local A and Carr T and Shakya A and Koul S and Hu H and Chourb L and Stedman J and Malley J and D'Agostino LA and Shanmugasundaram V and Malona J and Schwartz CE and Beebe L and Clements M and Rajaraman G and Cho J and Jiang L and Dubrovskiy A and Kreilein M and Shimanovich R and Hamann LG and Escoubet L and Ellis JM	2021	Small molecule allosteric inhibitors of RORt block Th17-dependent inflammation and associated gene expression in vivo.	10.1371/journal.pone.0248034	hepatic, pancreatic, biliary	pancreatic duct
Schultz CW and McCarthy GA and Nerwal T and Nevler A and DuHadaway JB and McCoy MD and Jiang W and Brown SZ and Goetz A and Jain A and Calvert VS and Vishwakarma V and Wang D and Preet R and Cassel J and Summer R and Shaghaghi H and Pommier Y and Baechler SA and Pishvaian MJ and Golan T and Yeo CJ and Petricoin EF and Prendergast GC and Salvino J and Singh PK and Dixon DA and Brody JR	2021	The FDA-Approved Anthelmintic Pyrvinium Pamoate Inhibits Pancreatic Cancer Cells in Nutrient-Depleted Conditions by Targeting the Mitochondria.	10.1158/1535-7163.mct-20-0652	hepatic, pancreatic, biliary	pancreatic duct
Skrypek K and Balog S and Eriguchi Y and Asahina K	2021	Inhibition of Stearoyl-CoA Desaturase Induces the Unfolded Protein Response in Pancreatic Tumors and Suppresses Their Growth.	10.1097/mpa.0000000000001737	hepatic, pancreatic, biliary	pancreatic duct
Tekin C and Scicluna BP and Lodestijn SC and Shi K and Bijlsma MF and Spek CA	2021	Protease-activated receptor 1 drives and maintains ductal cell fates in the premalignant pancreas and ductal adenocarcinoma.	10.1002/1878-0261.12971	hepatic, pancreatic, biliary	pancreatic duct
Zhang Z and Li H and Deng Y and Schuck K and Raulefs S and Maeritz N and Yu Y and Hechler T and Pahl A and Fernndez-Siz V and Wan Y and Wang G and Engleitner T and llinger R and Rad R and Reichert M and Diakopoulos KN and Weber V and Li J and Shen S and Zou X and Kleeff J and Mihaljevic A and Michalski CW and Algl H and Friess H and Kong B	2021	AGR2-Dependent Nuclear Import of RNA Polymerase II Constitutes a Specific Target of Pancreatic Ductal Adenocarcinoma in the Context of Wild-Type p53.	10.1053/j.gastro.2021.07.030	hepatic, pancreatic, biliary	pancreatic duct
Antoszczak M and Mller S and Caeque T and Colombeau L and Dusetti N and Santofimia-Castao P and Gaillet C and Puisieux A and Iovanna JL and Rodriguez R	2022	Iron-Sensitive Prodrugs That Trigger Active Ferroptosis in Drug-Tolerant Pancreatic Cancer Cells.	10.1021/jacs.2c03973	hepatic, pancreatic, biliary	pancreatic duct
Below CR and Kelly J and Brown A and Humphries JD and Hutton C and Xu J and Lee BY and Cintas C and Zhang X and Hernandez-Gordillo V and Stockdale L and Goldsworthy MA and Geraghty J and Foster L and O'Reilly DA and Schedding B and Askari J and Burns J and Hodson N and Smith DL and Lally C and Ashton G and Knight D and Mironov A and Banyard A and Eble JA and Morton JP and Humphries MJ and Griffit…	2022	A microenvironment-inspired synthetic three-dimensional model for pancreatic ductal adenocarcinoma organoids.	10.1038/s41563-021-01085-1	hepatic, pancreatic, biliary	pancreatic duct
Ben Khaled N and Hammer K and Ye L and Alnatsha A and Widholz SA and Piseddu I and Sirtl S and Schneider J and Munker S and Mahajan UM and Montero JJ and Griger J and Mayerle J and Reiter FP and De Toni EN	2022	TRAIL Receptor Targeting Agents Potentiate PARP Inhibitor Efficacy in Pancreatic Cancer Independently of BRCA2 Mutation Status.	10.3390/cancers14215240	hepatic, pancreatic, biliary	pancreatic duct
Cave DD and Buonaiuto S and Sainz B Jr and Fantuz M and Mangini M and Carrer A and Di Domenico A and Iavazzo TT and Andolfi G and Cortina C and Sevillano M and Heeschen C and Colonna V and Corona M and Cucciardi A and Di Guida M and Batlle E and De Luca A and Lonardo E	2022	LAMC2 marks a tumor-initiating cell population with an aggressive signature in pancreatic cancer.	10.1186/s13046-022-02516-w	hepatic, pancreatic, biliary	pancreatic duct
Chen Y and Yang S and Tavormina J and Tampe D and Zeisberg M and Wang H and Mahadevan KK and Wu CJ and Sugimoto H and Chang CC and Jenq RR and McAndrews KM and Kalluri R	2022	Oncogenic collagen I homotrimers from cancer cells bind to 31 integrin and impact tumor microbiome and immunity to promote pancreatic cancer.	10.1016/j.ccell.2022.06.011	hepatic, pancreatic, biliary	pancreatic duct
Choi JI and Rim JH and Jang SI and Park JS and Park H and Cho JH and Lim JB	2022	The role of Jagged1 as a dynamic switch of cancer cell plasticity in PDAC assembloids.	10.7150/thno.71364	hepatic, pancreatic, biliary	pancreatic duct
Doffo J and Bamopoulos SA and Kse H and Orben F and Zang C and Pons M and den Dekker AT and Brouwer RWW and Baluapuri A and Habringer S and Reichert M and Illendula A and Krmer OH and Schick M and Wolf E and van IJcken WFJ and Esposito I and Keller U and Schneider G and Wirth M	2022	NOXA expression drives synthetic lethality to RUNX1 inhibition in pancreatic cancer.	10.1073/pnas.2105691119	hepatic, pancreatic, biliary	pancreatic duct
Frey N and Tortola L and Egli D and Janjuha S and Rothgangl T and Marquart KF and Ampenberger F and Kopf M and Schwank G	2022	Loss of Rnf31 and Vps4b sensitizes pancreatic cancer to T cell-mediated killing.	10.1038/s41467-022-29412-3	hepatic, pancreatic, biliary	pancreatic duct
Haque MR and Wessel CR and Leary DD and Wang C and Bhushan A and Bishehsari F	2022	Patient-derived pancreatic cancer-on-a-chip recapitulates the tumor microenvironment.	10.1038/s41378-022-00370-6	hepatic, pancreatic, biliary	pancreatic duct
Harper MM and Lin M and Qasem SA and Patel RA and Cavnar MJ and Pandalai PK and Gao M and Kim J	2022	Endogenous Pancreatic Cancer Cell PD-1 Activates MET and Induces Epithelial-Mesenchymal Transition to Promote Cancer Progression.	10.3390/cancers14133051	hepatic, pancreatic, biliary	pancreatic duct
Humphries JD and Zha J and Burns J and Askari JA and Below CR and Chastney MR and Jones MC and Mironov A and Knight D and O'Reilly DA and Dunne MJ and Garrod DR and Jorgensen C and Humphries MJ	2022	Pancreatic ductal adenocarcinoma cells employ integrin 64 to form hemidesmosomes and regulate cell proliferation.	10.1016/j.matbio.2022.03.010	hepatic, pancreatic, biliary	pancreatic duct
Kang Y. and Deng J. and Ling J. and Li X. and Chiang Y.-J. and Koay E.J. and Wang H. and Burks J.K. and Chiao P.J. and Hurd M.W. and Bhutani M.S. and Lee J.H. and Weston B.R. and Maitra A. and Ikoma N. and Tzeng C.-W.D. and Lee J.E. and DePinho R.A. and Wolff R.A. and Pant S. and McAllister F. and Katz M.H.G. and Fleming J.B. and Kim M.P.	2022	3D imaging analysis on an organoid-based platform guides personalized treatment in pancreatic ductal adenocarcinoma	10.1172/jci151604	hepatic, pancreatic, biliary	pancreatic duct
Kato H and Tateishi K and Fujiwara H and Nakatsuka T and Yamamoto K and Kudo Y and Hayakawa Y and Nakagawa H and Tanaka Y and Ijichi H and Otsuka M and Iwadate D and Oyama H and Kanai S and Noguchi K and Suzuki T and Sato T and Hakuta R and Ishigaki K and Saito K and Saito T and Takahara N and Kishikawa T and Hamada T and Takahashi R and Miyabayashi K and Mizuno S and Kogure H and Nakai Y and Hir…	2022	MNX1-HNF1B Axis Is Indispensable for Intraductal Papillary Mucinous Neoplasm Lineages.	10.1053/j.gastro.2021.12.254	hepatic, pancreatic, biliary	pancreatic duct
Li NT and Wu NC and Cao R and Cadavid JL and Latour S and Lu X and Zhu Y and Mijalkovic M and Roozitalab R and Landon-Brace N and Notta F and McGuigan AP	2022	An off-the-shelf multi-well scaffold-supported platform for tumour organoid-based tissues.	10.1016/j.biomaterials.2022.121883	hepatic, pancreatic, biliary	pancreatic duct
Li Z and Ge Y and Dong J and Wang H and Zhao T and Wang X and Liu J and Gao S and Shi L and Yang S and Huang C and Hao J	2022	BZW1 Facilitates Glycolysis and Promotes Tumor Growth in Pancreatic Ductal Adenocarcinoma Through Potentiating eIF2 Phosphorylation.	10.1053/j.gastro.2021.12.249	hepatic, pancreatic, biliary	pancreatic duct
Marimuthu S and Lakshmanan I and Muniyan S and Gautam SK and Nimmakayala RK and Rauth S and Atri P and Shah A and Bhyravbhatla N and Mallya K and Grandgenett PM and Hollingsworth MA and Datta K and Jain M and Ponnusamy MP and Batra SK	2022	MUC16 Promotes Liver Metastasis of Pancreatic Ductal Adenocarcinoma by Upregulating NRP2-Associated Cell Adhesion.	10.1158/1541-7786.mcr-21-0888	hepatic, pancreatic, biliary	pancreatic duct
Martens S and Coolens K and Van Bulck M and Arsenijevic T and Casamitjana J and Fernandez Ruiz A and El Kaoutari A and Martinez de Villareal J and Madhloum H and Esni F and Heremans Y and Leuckx G and Heimberg H and Bouwens L and Jacquemin P and De Paep DL and In't Veld P and D'Haene N and Bouchart C and Dusetti N and Van Laethem JL and Waelput W and Lefesvre P and Real FX and Rovira M and Rooman…	2022	Discovery and 3D imaging of a novel Np63-expressing basal cell type in human pancreatic ducts with implications in disease.	10.1136/gutjnl-2020-322874	hepatic, pancreatic, biliary	pancreatic duct
Naumann M and Czempiel T and Lner AJ and Pape K and Beyreuther E and Lck S and Drukewitz S and Hennig A and von Neubeck C and Klink B and Krause M and William D and Stange DE and Btof R and Dietrich A	2022	Combined Systemic Drug Treatment with Proton Therapy: Investigations on Patient-Derived Organoids.	10.3390/cancers14153781	hepatic, pancreatic, biliary	pancreatic duct
Nelson JK and Thin MZ and Evan T and Howell S and Wu M and Almeida B and Legrave N and Koenis DS and Koifman G and Sugimoto Y and Llorian Sopena M and MacRae J and Nye E and Howell M and Snijders AP and Prachalias A and Zen Y and Sarker D and Behrens A	2022	USP25 promotes pathological HIF-1-driven metabolic reprogramming and is a potential therapeutic target in pancreatic cancer.	10.1038/s41467-022-29684-9	hepatic, pancreatic, biliary	pancreatic duct
Okuno K. and Xu C. and Pascual-Sabater S. and Tokunaga M. and Han H. and Fillat C. and Kinugasa Y. and Goel A.	2022	Berberine Overcomes Gemcitabine-Associated Chemoresistance through Regulation of Rap1/PI3K-Akt Signaling in Pancreatic Ductal Adenocarcinoma	10.3390/ph15101199	hepatic, pancreatic, biliary	pancreatic duct
Rodriguez, Ernesto and Boelaars, Kelly and Brown, Kari and Madunic, Katarina and van Ee, Thomas and Dijk, Frederike and Verheij, Joanne and Li, R. J. Eveline and Schetters, Sjoerd T. T. and Meijer, Laura L. and Le Large, Tessa Y. S. and Driehuis, Else and Clevers, Hans and Bruijns, Sven C. M. and O'Toole, Tom and van Vliet, Sandra J. and Bijlsma, Maarten F. and Wuhrer, Manfred and Kazemier, Geert…	2022	Analysis of the glyco-code in pancreatic ductal adenocarcinoma identifies glycan-mediated immune regulatory circuits	10.1038/s42003-021-02934-0	hepatic, pancreatic, biliary	pancreatic duct
Schuth S and Le Blanc S and Krieger TG and Jabs J and Schenk M and Giese NA and Bchler MW and Eils R and Conrad C and Strobel O	2022	Patient-specific modeling of stroma-mediated chemoresistance of pancreatic cancer using a three-dimensional organoid-fibroblast co-culture system.	10.1186/s13046-022-02519-7	hepatic, pancreatic, biliary	pancreatic duct
Seshacharyulu P and Halder S and Nimmakayala R and Rachagani S and Chaudhary S and Atri P and Chirravuri-Venkata R and Ouellette MM and Carmicheal J and Gautam SK and Vengoji R and Wang S and Li S and Smith L and Talmon GA and Klute K and Ly Q and Reames BN and Grem JL and Berim L and Padussis JC and Kaur S and Kumar S and Ponnusamy MP and Jain M and Lin C and Batra SK	2022	Disruption of FDPS/Rac1 axis radiosensitizes pancreatic ductal adenocarcinoma by attenuating DNA damage response and immunosuppressive signalling.	10.1016/j.ebiom.2021.103772	hepatic, pancreatic, biliary	pancreatic duct
Shaashua L and Ben-Shmuel A and Pevsner-Fischer M and Friedman G and Levi-Galibov O and Nandakumar S and Barki D and Nevo R and Brown LE and Zhang W and Stein Y and Lior C and Kim HS and Bojmar L and Jarnagin WR and Lecomte N and Mayer S and Stok R and Bishara H and Hamodi R and Levy-Lahad E and Golan T and Porco JA Jr and Iacobuzio-Donahue CA and Schultz N and Tuveson DA and Lyden D and Kelsen D…	2022	BRCA mutational status shapes the stromal microenvironment of pancreatic cancer linking clusterin expression in cancer associated fibroblasts with HSF1 signaling.	10.1038/s41467-022-34081-3	hepatic, pancreatic, biliary	pancreatic duct
Shinkawa T and Ohuchida K and Mochida Y and Sakihama K and Iwamoto C and Abe T and Ideno N and Mizuuchi Y and Shindo K and Ikenaga N and Moriyama T and Nakata K and Oda Y and Nakamura M	2022	Subtypes in pancreatic ductal adenocarcinoma based on niche factor dependency show distinct drug treatment responses.	10.1186/s13046-022-02301-9	hepatic, pancreatic, biliary	pancreatic duct
Stalnecker CA and Grover KR and Edwards AC and Coleman MF and Yang R and DeLiberty JM and Papke B and Goodwin CM and Pierobon M and Petricoin EF and Gautam P and Wennerberg K and Cox AD and Der CJ and Hursting SD and Bryant KL	2022	Concurrent Inhibition of IGF1R and ERK Increases Pancreatic Cancer Sensitivity to Autophagy Inhibitors.	10.1158/0008-5472.can-21-1443	hepatic, pancreatic, biliary	pancreatic duct
Tu Q and Liu X and Yao X and Li R and Liu G and Jiang H and Li K and Chen Q and Huang X and Chang Q and Xu G and Zhu H and Shi P and Zhao B	2022	RETSAT associates with DDX39B to promote fork restarting and resistance to gemcitabine based chemotherapy in pancreatic ductal adenocarcinoma.	10.1186/s13046-022-02490-3	hepatic, pancreatic, biliary	pancreatic duct
Wang CX and Wang TT and Zhang KD and Li MY and Shen QC and Lu SY and Zhang J	2022	Pan-KRAS inhibitors suppress proliferation through feedback regulation in pancreatic ductal adenocarcinoma.	10.1038/s41401-022-00897-4	hepatic, pancreatic, biliary	pancreatic duct
Wang X and Li Y and Li Z and Lin S and Wang H and Sun J and Lan C and Wu L and Sun D and Huang C and Singh PK and Hempel N and Trebak M and DeNicola GM and Hao J and Yang S	2022	Mitochondrial Calcium Uniporter Drives Metastasis and Confers a Targetable Cystine Dependency in Pancreatic Cancer.	10.1158/0008-5472.can-21-3230	hepatic, pancreatic, biliary	pancreatic duct
Weng N and Qin S and Liu J and Huang X and Jiang J and Zhou L and Zhang Z and Xie N and Wang K and Jin P and Luo M and Peng L and Nice EC and Goel A and Han S and Huang C and Zhu Q	2022	Repurposing econazole as a pharmacological autophagy inhibitor to treat pancreatic ductal adenocarcinoma.	10.1016/j.apsb.2022.01.018	hepatic, pancreatic, biliary	pancreatic duct
Wu Y.-H. and Hung Y.-P. and Chiu N.-C. and Lee R.-C. and Li C.-P. and Chao Y. and Shyr Y.-M. and Wang S.-E. and Chen S.-C. and Lin S.-H. and Chen Y.-H. and Kang Y.-M. and Hsu S.-M. and Yen S.-H. and Wu J.-Y. and Lee K.-D. and Tseng H.-E. and Tsai J.-R. and Tang J.-H. and Chiou J.-F. and Burnouf T. and Chen Y.-J. and Wang P.-Y. and Lu L.-S.	2022	Correlation between drug sensitivity profiles of circulating tumour cell-derived organoids and clinical treatment response in patients with pancreatic ductal adenocarcinoma	10.1016/j.ejca.2022.01.030	hepatic, pancreatic, biliary	pancreatic duct
Zhang C. and Atri P. and Nallasamy P. and Parte S. and Rauth S. and Nimmakayala R.K. and Marimuthu S. and Chirravuri-Venkata R. and Bhatia R. and Halder S. and Shah A. and Cox J.L. and Smith L. and Kumar S. and Foster J.M. and Kukreja R.C. and Seshacharyulu P. and Ponnusamy M.P. and Batra S.K.	2022	Small molecule inhibitor against onco-mucins disrupts Src/FosL1 axis to enhance gemcitabine efficacy in pancreatic ductal adenocarcinoma	10.1016/j.canlet.2022.215922	hepatic, pancreatic, biliary	pancreatic duct
Buhe H and Ma JX and Ye FZ and Song CY and Chen XY and Liu Y and Lin H and Han X and Ma LX and Saiyin H	2023	IDO-1 inhibitor INCB24360 elicits distant metastasis of basal extruded cancer cells in pancreatic ductal adenocarcinoma.	10.1038/s41401-022-01035-w	hepatic, pancreatic, biliary	pancreatic duct
Cadavid JL and Latour S and Nowlan F and Co IL and Landon-Brace N and Wouters BG and Grnwald BT and Nitz M and Jackson HW and McGuigan AP	2023	An Engineered Paper-Based 3D Coculture Model of Pancreatic Cancer to Study the Impact of Tissue Architecture and Microenvironmental Gradients on Cell Phenotype.	10.1002/adhm.202201846	hepatic, pancreatic, biliary	pancreatic duct
Erice O and Narayanan S and Feliu I and Entrialgo-Cadierno R and Malinova A and Vicentini C and Guruceaga E and Delfino P and Trajkovic-Arsic M and Moreno H and Valencia K and Blanco E and Macaya I and hlund D and Khatri P and Lecanda F and Scarpa A and Siveke JT and Corbo V and Ponz-Sarvise M and Vicent S	2023	LAMC2 Regulates Key Transcriptional and Targetable Effectors to Support Pancreatic Cancer Growth.	10.1158/1078-0432.ccr-22-0794	hepatic, pancreatic, biliary	pancreatic duct
Geyer M and Schreyer D and Gaul LM and Pfeffer S and Pilarsky C and Queiroz K	2023	A microfluidic-based PDAC organoid system reveals the impact of hypoxia in response to treatment.	10.1038/s41420-023-01334-z	hepatic, pancreatic, biliary	pancreatic duct
Geyer M. and Gaul L.-M. and D`Agosto S.L. and Corbo V. and Queiroz K.	2023	The tumor stroma influences immune cell distribution and recruitment in a PDAC-on-a-chip model	10.3389/fimmu.2023.1155085	hepatic, pancreatic, biliary	pancreatic duct
Goodwin CM and Waters AM and Klomp JE and Javaid S and Bryant KL and Stalnecker CA and Drizyte-Miller K and Papke B and Yang R and Amparo AM and Ozkan-Dagliyan I and Baldelli E and Calvert V and Pierobon M and Sorrentino JA and Beelen AP and Bublitz N and Lthen M and Wood KC and Petricoin EF and Sers C and McRee AJ and Cox AD and Der CJ	2023	Combination Therapies with CDK4/6 Inhibitors to Treat KRAS-Mutant Pancreatic Cancer.	10.1158/0008-5472.can-22-0391	hepatic, pancreatic, biliary	pancreatic duct
Kartha N and Gianopulos JE and Schrank Z and Cavender SM and Dobersch S and Kynnap BD and Wallace-Povirk A and Wladyka CL and Santana JF and Kim JC and Yu A and Bridgwater CM and Fuchs K and Dysinger S and Lampano AE and Notta F and Price DH and Hsieh AC and Hingorani SR and Kugel S	2023	Sirtuin 6 is required for the integrated stress response and resistance to inhibition of transcriptional cyclin-dependent kinases.	10.1126/scitranslmed.abn9674	hepatic, pancreatic, biliary	pancreatic duct
Liu J and Bai W and Zhou T and Xie Y and Yang B and Sun J and Wang Y and Li X and Hou X and Liu Z and Fu D and Yan J and Jiang W and Zhao K and Zhou B and Yuan S and Guo Y and Wang H and Chang A and Gao S and Shi L and Huang C and Yang S and Hao J	2023	SDCBP promotes pancreatic cancer progression by preventing YAP1 from -TrCP-mediated proteasomal degradation.	10.1136/gutjnl-2022-327492	hepatic, pancreatic, biliary	pancreatic duct
Okuno K and Xu C and Pascual-Sabater S and Tokunaga M and Takayama T and Han H and Fillat C and Kinugasa Y and Goel A	2023	Andrographis Reverses Gemcitabine Resistance through Regulation of ERBB3 and Calcium Signaling Pathway in Pancreatic Ductal Adenocarcinoma.	10.3390/biomedicines11010119	hepatic, pancreatic, biliary	pancreatic duct
Schwrer S and Cimino FV and Ros M and Tsanov KM and Ng C and Lowe SW and Carmona-Fontaine C and Thompson CB	2023	Hypoxia Potentiates the Inflammatory Fibroblast Phenotype Promoted by Pancreatic Cancer Cell-Derived Cytokines.	10.1158/0008-5472.can-22-2316	hepatic, pancreatic, biliary	pancreatic duct
Valls-Mart A and Mantini G and Manoukian P and Waasdorp C and Sarasqueta AF and de Goeij-de Haas RR and Henneman AA and Piersma SR and Pham TV and Knol JC and Giovannetti E and Bijlsma MF and Jimnez CR	2023	Phosphoproteomics guides effective low-dose drug combinations against pancreatic ductal adenocarcinoma.	10.1016/j.celrep.2023.112581	hepatic, pancreatic, biliary	pancreatic duct
Williams HL and Dias Costa A and Zhang J and Raghavan S and Winter PS and Kapner KS and Ginebaugh SP and Vyrynen SA and Vyrynen JP and Yuan C and Navia AW and Wang J and Yang A and Bosse TL and Kalekar RL and Lowder KE and Lau MC and Elganainy D and Morales-Oyarvide V and Rubinson DA and Singh H and Perez K and Cleary JM and Clancy TE and Wang J and Mancias JD and Brais LK and Hill ER and Kozak M…	2023	Spatially Resolved Single-Cell Assessment of Pancreatic Cancer Expression Subtypes Reveals Co-expressor Phenotypes and Extensive Intratumoral Heterogeneity.	10.1158/0008-5472.can-22-3050	hepatic, pancreatic, biliary	pancreatic duct
Yamakawa K. and Koyanagi-Aoi M. and Machinaga A. and Kakiuchi N. and Hirano T. and Kodama Y. and Aoi T.	2023	Blockage of retinoic acid signaling via RARgamma suppressed the proliferation of pancreatic cancer cells by arresting the cell cycle progression of the G1-S phase	10.1186/s12935-023-02928-4	hepatic, pancreatic, biliary	pancreatic duct
Zhou T and Xie Y and Hou X and Bai W and Li X and Liu Z and Man Q and Sun J and Fu D and Yan J and Zhang Z and Wang Y and Wang H and Jiang W and Gao S and Zhao T and Chang A and Wang X and Sun H and Zhang X and Yang S and Huang C and Hao J and Liu J	2023	Irbesartan overcomes gemcitabine resistance in pancreatic cancer by suppressing stemness and iron metabolism via inhibition of the Hippo/YAP1/c-Jun axis.	10.1186/s13046-023-02671-8	hepatic, pancreatic, biliary	pancreatic duct
Goldenberg D.M. and Gold D.V. and Loo M. and Liu D. and Chang C.-H. and Jaffe E.S.	2013	Horizontal Transmission of Malignancy: In-Vivo Fusion of Human Lymphomas with Hamster Stroma Produces Tumors Retaining Human Genes and Lymphoid Pathology	10.1371/journal.pone.0055324	lymphatic	lymphatic
Chen Y and Tsai YH and Tseng SH	2016	Selenite Stimulates the Proliferation of Intestinal Stem Cells With Elevated Antioxidative Activity.	10.1016/j.transproceed.2015.10.080	lymphatic	lymphatic
Scholze H. and Stephenson R.E. and Reynolds R. and Shah S. and Puri R. and Butler S.D. and Trujillo-Alonso V. and Teater M.R. and van Besien H. and Gibbs-Curtis D. and Ueno H. and Parvin S. and Letai A. and Mathew S. and Singh A. and Cesarman E. and Melnick A. and Giulino-Roth L.	2020	Combined EZH2 and Bcl-2 inhibitors as precision therapy for genetically defined DLBCL subtypes	10.1182/bloodadvances.2020002580	lymphatic	lymphatic
Vidal-Crespo A. and Matas-Cespedes A. and Rodriguez V. and Rossi C. and Valero J.G. and Serrat N. and Sanjuan-Pla A. and Menendez P. and Roue G. and Lopez-Guillermo A. and Gine E. and Campo E. and Colomer D. and Bezombes C. and van Bueren J.L. and Chiu C. and Doshi P. and Perez-Galan P.	2020	Daratumumab displays in vitro and in vivo anti-tumor activity in models of B-cell non-Hodgkin lymphoma and improves responses to standard chemo-immunotherapy regimens	10.3324/haematol.2018.211904	lymphatic	lymphatic
Robson A and Bakr F and Rashidghamat E and Willsmore ZN and Ally M and Greenblatt D and Barlow R and Wain EM and Child F and Esdaile B and Kempf W	2021	Follicular T-Helper Cells in Marginal Zone Lymphoma: Evidence of an Organoid Immune Response.	10.1097/dad.0000000000002017	lymphatic	lymphatic
Yanguas-Casas N. and Pedrosa L. and Fernandez-Miranda I. and Sanchez-Beato M.	2021	An overview on diffuse large b-cell lymphoma models: Towards a functional genomics approach	10.3390/cancers13122893	lymphatic	lymphatic
Ceccato J and Piazza M and Pizzi M and Manni S and Piazza F and Caputo I and Cinetto F and Pisoni L and Trojan D and Scarpa R and Zambello R and Tos APD and Trentin L and Semenzato G and Vianello F	2022	A bone-based 3D scaffold as an in-vitro model of microenvironment-DLBCL lymphoma cell interaction.	10.3389/fonc.2022.947823	lymphatic	lymphatic
Tian YF and Ahn H and Schneider RS and Yang SN and Roman-Gonzalez L and Melnick AM and Cerchietti L and Singh A	2015	Integrin-specific hydrogels as adaptable tumor organoids for malignant B and T cells.	10.1016/j.biomaterials.2015.09.007	lymphatic	lymphoid
Shah SB and Carlson CR and Lai K and Zhong Z and Marsico G and Lee KM and Flix Vlez NE and Abeles EB and Allam M and Hu T and Walter LD and Martin KE and Gandhi K and Butler SD and Puri R and McCleary-Wheeler AL and Tam W and Elemento O and Takata K and Steidl C and Scott DW and Fontan L and Ueno H and Cosgrove BD and Inghirami G and Garca AJ and Coskun AF and Koff JL and Melnick A and Singh A	2023	Combinatorial treatment rescues tumour-microenvironment-mediated attenuation of MALT1 inhibitors in B-cell lymphomas.	10.1038/s41563-023-01495-3	lymphatic	lymphoid
Wendt MK and Taylor MA and Schiemann BJ and Schiemann WP	2011	Down-regulation of epithelial cadherin is required to initiate metastatic outgrowth of breast cancer.	10.1091/mbc.e11-04-0306	mammary	mammary
Cheung KJ and Gabrielson E and Werb Z and Ewald AJ	2013	Collective invasion in breast cancer requires a conserved basal epithelial program.	10.1016/j.cell.2013.11.029	mammary	mammary
Fernandez-Perianez R. and Molina-Privado I. and Rojo F. and Guijarro-Munoz I. and Alonso-Camino V. and Zazo S. and Compte M. and Alvarez-Cienfuegos A. and Cuesta A.M. and Sanchez-Martin D. and Alvarez-Mendez A.M. and Sanz L. and Alvarez-Vallina L.	2013	Basement Membrane-Rich Organoids with Functional Human Blood Vessels Are Permissive Niches for Human Breast Cancer Metastasis	10.1371/journal.pone.0072957	mammary	mammary
Wendt MK and Schiemann WP	2013	Longitudinal Bioluminescent Quantification of Three Dimensional Cell Growth.	10.21769/bioprotoc.993	mammary	mammary
Dadakhujaev S and Salazar-Arcila C and Netherton SJ and Chandhoke AS and Singla AK and Jirik FR and Bonni S	2014	A novel role for the SUMO E3 ligase PIAS1 in cancer metastasis.	10.18632/oncoscience.27	mammary	mammary
Isobe T and Hisamori S and Hogan DJ and Zabala M and Hendrickson DG and Dalerba P and Cai S and Scheeren F and Kuo AH and Sikandar SS and Lam JS and Qian D and Dirbas FM and Somlo G and Lao K and Brown PO and Clarke MF and Shimono Y	2014	miR-142 regulates the tumorigenicity of human breast cancer stem cells through the canonical WNT signaling pathway.	10.7554/elife.01977	mammary	mammary
Walsh AJ and Cook RS and Sanders ME and Aurisicchio L and Ciliberto G and Arteaga CL and Skala MC	2014	Quantitative optical imaging of primary tumor organoid metabolism predicts drug response in breast cancer.	10.1158/0008-5472.can-14-0663	mammary	mammary
Balachander GM and Balaji SA and Rangarajan A and Chatterjee K	2015	Enhanced Metastatic Potential in a 3D Tissue Scaffold toward a Comprehensive in Vitro Model for Breast Cancer Metastasis.	10.1021/acsami.5b09064	mammary	mammary
Lee S. and Mele M. and Vahl P. and Christiansen P.M. and Jensen V.E.D. and Boedtkjer E.	2015	Na+,HCO3 --cotransport is functionally upregulated during human breast carcinogenesis and required for the inverted pH gradient across the plasma membrane	10.1007/s00424-014-1524-0	mammary	mammary
Parvani JG and Davuluri G and Wendt MK and Espinosa C and Tian M and Danielpour D and Sossey-Alaoui K and Schiemann WP	2015	Deptor enhances triple-negative breast cancer metastasis and chemoresistance through coupling to survivin expression.	10.1016/j.neo.2015.02.003	mammary	mammary
Steinkamp A.-D. and Seling N. and Lee S. and Boedtkjer E. and Bolm C.	2015	Synthesis of N-cyano-substituted sulfilimine and sulfoximine derivatives of S0859 and their biological evaluation as sodium bicarbonate co-transport inhibitors	10.1039/c5md00367a	mammary	mammary
Abu-Tayeh H and Weidenfeld K and Zhilin-Roth A and Schif-Zuck S and Thaler S and Cotarelo C and Tan TZ and Thiery JP and Green JE and Klorin G and Sabo E and Sleeman JP and Tzukerman M and Barkan D	2016	'Normalizing' the malignant phenotype of luminal breast cancer cells via alpha(v)beta(3)-integrin.	10.1038/cddis.2016.387	mammary	mammary
Arun G and Diermeier S and Akerman M and Chang KC and Wilkinson JE and Hearn S and Kim Y and MacLeod AR and Krainer AR and Norton L and Brogi E and Egeblad M and Spector DL	2016	Differentiation of mammary tumors and reduction in metastasis upon Malat1 lncRNA loss.	10.1101/gad.270959.115	mammary	mammary
Corsa CA and Brenot A and Grither WR and Van Hove S and Loza AJ and Zhang K and Ponik SM and Liu Y and DeNardo DG and Eliceiri KW and Keely PJ and Longmore GD	2016	The Action of Discoidin Domain Receptor 2 in Basal Tumor Cells and Stromal Cancer-Associated Fibroblasts Is Critical for Breast Cancer Metastasis.	10.1016/j.celrep.2016.05.033	mammary	mammary
Diermeier SD and Chang KC and Freier SM and Song J and El Demerdash O and Krasnitz A and Rigo F and Bennett CF and Spector DL	2016	Mammary Tumor-Associated RNAs Impact Tumor Cell Proliferation, Invasion, and Migration.	10.1016/j.celrep.2016.08.081	mammary	mammary
Cannon, T.M. and Shah, A.T. and Skala, M.C.	2017	Autofluorescence imaging captures heterogeneous drug response differences between 2D and 3D breast cancer cultures	10.1364/boe.8.001911	mammary	mammary
Chanda A and Chan A and Deng L and Kornaga EN and Enwere EK and Morris DG and Bonni S	2017	Identification of the SUMO E3 ligase PIAS1 as a potential survival biomarker in breast cancer.	10.1371/journal.pone.0177639	mammary	mammary
Chandhoke AS and Chanda A and Karve K and Deng L and Bonni S	2017	The PIAS3-Smurf2 sumoylation pathway suppresses breast cancer organoid invasiveness.	10.18632/oncotarget.15471	mammary	mammary
Cocola C and Molgora S and Piscitelli E and Veronesi MC and Greco M and Bragato C and Moro M and Crosti M and Gray B and Milanesi L and Grieco V and Luvoni GC and Kehler J and Bellipanni G and Reinbold R and Zucchi I and Giordano A	2017	FGF2 and EGF Are Required for Self-Renewal and Organoid Formation of Canine Normal and Tumor Breast Stem Cells.	10.1002/jcb.25737	mammary	mammary
Corda G and Sala G and Lattanzio R and Iezzi M and Sallese M and Fragassi G and Lamolinara A and Mirza H and Barcaroli D and Ermler S and Silva E and Yasaei H and Newbold RF and Vagnarelli P and Mottolese M and Natali PG and Perracchio L and Quist J and Grigoriadis A and Marra P and Tutt AN and Piantelli M and Iacobelli S and De Laurenzi V and Sala A	2017	Functional and prognostic significance of the genomic amplification of frizzled 6 (FZD6) in breast cancer.	10.1002/path.4841	mammary	mammary
Das T and Nair RR and Green R and Padhee S and Howell M and Banerjee J and Mohapatra SS and Mohapatra S	2017	Actinomycin D Down-regulates SOX2 Expression and Induces Death in Breast Cancer Stem Cells.	10.21873/anticanres.11496	mammary	mammary
Diermeier SD and Spector DL	2017	Antisense Oligonucleotide-mediated Knockdown in Mammary Tumor Organoids.	10.21769/bioprotoc.2511	mammary	mammary
Havas KM and Milchevskaya V and Radic K and Alladin A and Kafkia E and Garcia M and Stolte J and Klaus B and Rotmensz N and Gibson TJ and Burwinkel B and Schneeweiss A and Pruneri G and Patil KR and Sotillo R and Jechlinger M	2017	Metabolic shifts in residual breast cancer drive tumor recurrence.	10.1172/jci89914	mammary	mammary
Morrison CD and Chang JC and Keri RA and Schiemann WP	2017	Mutant p53 dictates the oncogenic activity of c-Abl in triple-negative breast cancers.	10.1038/cddis.2017.294	mammary	mammary
Wiese, K.E. and Amante, R.J. and Vivanco, M.M. and Bentires-Alj, M. and Iggo, R.D.	2017	The ninth ENBDC Weggis meeting: Growth and in-depth characterisation of normal and neoplastic breast cells	10.1186/s13058-017-0891-9	mammary	mammary
Basak P and Chatterjee S and Bhat V and Su A and Jin H and Lee-Wing V and Liu Q and Hu P and Murphy LC and Raouf A	2018	Long Non-Coding RNA H19 Acts as an Estrogen Receptor Modulator that is Required for Endocrine Therapy Resistance in ER+ Breast Cancer Cells.	10.1159/000495643	mammary	mammary
Carranza-Rosales P and Guzmn-Delgado NE and Carranza-Torres IE and Viveros-Valdez E and Morn-Martnez J	2018	Breast Organotypic Cancer Models.	10.1007/82_2018_86	mammary	mammary
Duarte AA and Gogola E and Sachs N and Barazas M and Annunziato S and R de Ruiter J and Velds A and Blatter S and Houthuijzen JM and van de Ven M and Clevers H and Borst P and Jonkers J and Rottenberg S	2018	BRCA-deficient mouse mammary tumor organoids to study cancer-drug resistance.	10.1038/nmeth.4535	mammary	mammary
Kuo WL and Ueng SH and Wu CH and Lee LY and Lee YS and Yu MC and Chen SC and Yu CC and Tsai CN	2018	Establishment of two basal-like breast cancer cell lines with extremely low tumorigenicity from Taiwanese premenopausal women.	10.1007/s13577-017-0197-3	mammary	mammary
Li W and Hu X and Wang S and Wang H and Parungao R and Wang Y and Liu T and Song K	2018	Detection and Evaluation of Anti-Cancer Efficiency of Astragalus Polysaccharide Via a Tissue Engineered Tumor Model.	10.1002/mabi.201800223	mammary	mammary
Sachs N and de Ligt J and Kopper O and Gogola E and Bounova G and Weeber F and Balgobind AV and Wind K and Gracanin A and Begthel H and Korving J and van Boxtel R and Duarte AA and Lelieveld D and van Hoeck A and Ernst RF and Blokzijl F and Nijman IJ and Hoogstraat M and van de Ven M and Egan DA and Zinzalla V and Moll J and Boj SF and Voest EE and Wessels L and van Diest PJ and Rottenberg S and …	2018	A Living Biobank of Breast Cancer Organoids Captures Disease Heterogeneity.	10.1016/j.cell.2017.11.010	mammary	mammary
Shirure VS and Bi Y and Curtis MB and Lezia A and Goedegebuure MM and Goedegebuure SP and Aft R and Fields RC and George SC	2018	Tumor-on-a-chip platform to investigate progression and drug sensitivity in cell lines and patient-derived organoids.	10.1039/c8lc00596f	mammary	mammary
Abulwerdi FA and Xu W and Ageeli AA and Yonkunas MJ and Arun G and Nam H and Schneekloth JS Jr and Dayie TK and Spector D and Baird N and Le Grice SFJ	2019	Selective Small-Molecule Targeting of a Triple Helix Encoded by the Long Noncoding RNA, MALAT1.	10.1021/acschembio.8b00807	mammary	mammary
Bocci F and Gearhart-Serna L and Boareto M and Ribeiro M and Ben-Jacob E and Devi GR and Levine H and Onuchic JN and Jolly MK	2019	Toward understanding cancer stem cell heterogeneity in the tumor microenvironment.	10.1073/pnas.1815345116	mammary	mammary
Cao H and Lee MKH and Yang H and Sze SK and Tan NS and Tay CY	2019	Mechanoregulation of Cancer-Associated Fibroblast Phenotype in Three-Dimensional Interpenetrating Hydrogel Networks.	10.1021/acs.langmuir.8b02649	mammary	mammary
Chatterjee S and Bhat V and Berdnikov A and Liu J and Zhang G and Buchel E and Safneck J and Marshall AJ and Murphy LC and Postovit LM and Raouf A	2019	Paracrine Crosstalk between Fibroblasts and ER(+) Breast Cancer Cells Creates an IL1-Enriched Niche that Promotes Tumor Growth.	10.1016/j.isci.2019.07.034	mammary	mammary
Dekkers JF and Alieva M and Wellens LM and Ariese HCR and Jamieson PR and Vonk AM and Amatngalim GD and Hu H and Oost KC and Snippert HJG and Beekman JM and Wehrens EJ and Visvader JE and Clevers H and Rios AC	2019	High-resolution 3D imaging of fixed and cleared organoids.	10.1038/s41596-019-0160-8	mammary	mammary
Florian S. and Mitchison T.J.	2019	Crowds and power - coordinated in vitro development of a benign breast lesion	10.1080/23723556.2019.1648739	mammary	mammary
Goldhammer N and Kim J and Timmermans-Wielenga V and Petersen OW	2019	Characterization of organoid cultured human breast cancer.	10.1186/s13058-019-1233-x	mammary	mammary
Hwang PY and Brenot A and King AC and Longmore GD and George SC	2019	Randomly Distributed K14(+) Breast Tumor Cells Polarize to the Leading Edge and Guide Collective Migration in Response to Chemical and Mechanical Environmental Cues.	10.1158/0008-5472.can-18-2828	mammary	mammary
Kar, S. and Molla, M.D.S. and Katti, D.R. and Katti, K.S.	2019	Tissue-engineered nanoclay-based 3D in vitro breast cancer model for studying breast cancer metastasis to bone	10.1002/term.2773	mammary	mammary
Liu K and Newbury PA and Glicksberg BS and Zeng WZD and Paithankar S and Andrechek ER and Chen B	2019	Evaluating cell lines as models for metastatic breast cancer through integrative analysis of genomic data.	10.1038/s41467-019-10148-6	mammary	mammary
Manning L and Holmes J and Bonin K and Vidi PA	2019	Radial Profile Analysis of Epithelial Polarity in Breast Acini: A Tool for Primary (Breast) Cancer Prevention.	10.3389/fmed.2019.00314	mammary	mammary
Mazzucchelli S and Piccotti F and Allevi R and Truffi M and Sorrentino L and Russo L and Agozzino M and Signati L and Bonizzi A and Villani L and Corsi F	2019	Establishment and Morphological Characterization of Patient-Derived Organoids from Breast Cancer.	10.1186/s12575-019-0099-8	mammary	mammary
Mollica PA and Booth-Creech EN and Reid JA and Zamponi M and Sullivan SM and Palmer XL and Sachs PC and Bruno RD	2019	3D bioprinted mammary organoids and tumoroids in human mammary derived ECM hydrogels.	10.1016/j.actbio.2019.06.017	mammary	mammary
Nayak B and Balachander GM and Manjunath S and Rangarajan A and Chatterjee K	2019	Tissue mimetic 3D scaffold for breast tumor-derived organoid culture toward personalized chemotherapy.	10.1016/j.colsurfb.2019.04.056	mammary	mammary
Ramanujan, V.K.	2019	Quantitative Imaging of Morphometric and Metabolic Signatures Reveals Heterogeneity in Drug Response of Three-Dimensional Mammary Tumor Spheroids	10.1007/s11307-019-01324-7	mammary	mammary
Reid JA and Palmer XL and Mollica PA and Northam N and Sachs PC and Bruno RD	2019	A 3D bioprinter platform for mechanistic analysis of tumoroids and chimeric mammary organoids.	10.1038/s41598-019-43922-z	mammary	mammary
Sarkar A and Chanda A and Regmi SC and Karve K and Deng L and Jay GD and Jirik FR and Schmidt TA and Bonni S	2019	Recombinant human PRG4 (rhPRG4) suppresses breast cancer cell invasion by inhibiting TGF-Hyaluronan-CD44 signalling pathway.	10.1371/journal.pone.0219697	mammary	mammary
Sharick JT and Jeffery JJ and Karim MR and Walsh CM and Esbona K and Cook RS and Skala MC	2019	Cellular Metabolic Heterogeneity In Vivo Is Recapitulated in Tumor Organoids.	10.1016/j.neo.2019.04.004	mammary	mammary
Zhang J and Goliwas KF and Wang W and Taufalele PV and Bordeleau F and Reinhart-King CA	2019	Energetic regulation of coordinated leader-follower dynamics during collective invasion of breast cancer cells.	10.1073/pnas.1809964116	mammary	mammary
Zhao L and Xiu J and Liu Y and Zhang T and Pan W and Zheng X and Zhang X	2019	A 3D Printed Hanging Drop Dripper for Tumor Spheroids Analysis Without Recovery.	10.1038/s41598-019-56241-0	mammary	mammary
Aganezov S and Goodwin S and Sherman RM and Sedlazeck FJ and Arun G and Bhatia S and Lee I and Kirsche M and Wappel R and Kramer M and Kostroff K and Spector DL and Timp W and McCombie WR and Schatz MC	2020	Comprehensive analysis of structural variants in breast cancer genomes using single-molecule sequencing.	10.1101/gr.260497.119	mammary	mammary
[truncated: 672 more rows]
