# Supplementary material for: Global Literature Analysis of Tumor Organoid and Tumor-on-Chip Research
Source: Cancers (Basel). 2025 Jan 1;17(1):108. doi: 10.3390/cancers17010108 (PMC11719888; doi:10.3390/cancers17010108)
Supplement: Supplementary file 1 [file cancers-17-00108-s001.zip › Table S2.csv]

author	year	title	doi	major_organ	organ_type
Ma C and Witkowski MT and Harris J and Dolgalev I and Sreeram S and Qian W and Tong J and Chen X and Aifantis I and Chen W	2020	Leukemia-on-a-chip: Dissecting the chemoresistance mechanisms in B cell acute lymphoblastic leukemia bone marrow niche.	10.1126/sciadv.aba5536	cardiovascular	blood
Llenas M and Paoli R and Feiner-Gracia N and Albertazzi L and Samitier J and Caballero D	2021	Versatile Vessel-on-a-Chip Platform for Studying Key Features of Blood Vascular Tumors.	10.3390/bioengineering8060081	cardiovascular	blood
Gke F and Kaestli A and Lohasz C and de Geus M and Kaltenbach HM and Renggli K and Bornhauser B and Hierlemann A and Modena M	2023	Microphysiological Drug-Testing Platform for Identifying Responses to Prodrug Treatment in Primary Leukemia.	10.1002/adhm.202202506	cardiovascular	blood
Ma B and Liu X and Zhang Z and Ma C and Chand R and Patwardhan S and Wang C and Thamphiwatana SD and Chen P and Chen W	2023	A digital nanoplasmonic microarray immunosensor for multiplexed cytokine monitoring during CAR T-cell therapy from a leukemia tumor microenvironment model.	10.1016/j.bios.2023.115247	cardiovascular	blood
Pottosin I and Olivas-Aguirre M and Dobrovinskaya O	2023	In vitro simulation of the acute lymphoblastic leukemia niche: a critical view on the optimal approximation for drug testing.	10.1093/jleuko/qiad039	cardiovascular	blood
Zheng, Y. and Sun, Y. and Yu, X. and Shao, Y. and Zhang, P. and Dai, G. and Fu, J.	2016	Angiogenesis in Liquid Tumors: An In Vitro Assay for Leukemic-Cell-Induced Bone Marrow Angiogenesis	10.1002/adhm.201501007	cardiovascular	microvascular
Wan L. and Yin J. and Skoko J. and Schwartz R. and Zhang M. and LeDuc P.R. and Neumann C.A.	2021	3D collagen vascular tumor-on-a-chip mimetics for dynamic combinatorial drug screening	10.1158/1535-7163.mct-20-0880	cardiovascular	vascular
Wu, W. and Manz, A.	2017	Biocompatibility assay of cellular behavior inside a leaf-inspired biomimetic microdevice at the single-cell level	10.1039/c7ra00290d	dermal	dermal
Lee, S. and Kang, H. and Park, D. and Yu, J. and Koh, S.K. and Cho, D. and Kim, D.-H. and Kang, K.-S. and Jeon, N.L.	2021	Modeling 3D Human Tumor Lymphatic Vessel Network Using High-Throughput Platform	10.1002/adbi.202000195	dermal	dermal
Iaia I and Brancato V and Caballero D and Reis RL and Aglietta M and Sangiolo D and Kundu SC	2022	Fibroblasts Impair Migration and Antitumor Activity of NK-92 Lymphocytes in a Melanoma-on-Chip Model.	10.3390/bioengineering10010052	dermal	dermal
Skardal A and Devarasetty M and Forsythe S and Atala A and Soker S	2016	A reductionist metastasis-on-a-chip platform for in vitro tumor progression modeling and drug screening.	10.1002/bit.25950	gastrointestinal	colon
Edwards EE and Birmingham KG and O'Melia MJ and Oh J and Thomas SN	2018	Fluorometric Quantification of Single-Cell Velocities to Investigate Cancer Metastasis.	10.1016/j.cels.2018.10.005	gastrointestinal	colon
Liu Y and Sakolish C and Chen Z and Phan DTT and Bender RHF and Hughes CCW and Rusyn I	2020	Human in vitro vascularized micro-organ and micro-tumor models are reproducible organ-on-a-chip platforms for studies of anticancer drugs.	10.1016/j.tox.2020.152601	gastrointestinal	colon
Weng, K.-C. and Kurokawa, Y.K. and Hajek, B.S. and Paladin, J.A. and Shirure, V.S. and George, S.C.	2020	Human Induced Pluripotent Stem-Cardiac-Endothelial-Tumor-on-a-Chip to Assess Anticancer Efficacy and Cardiotoxicity	10.1089/ten.tec.2019.0248	gastrointestinal	colon
Bayir Garbioglu, D. and Demir, N. and Ozel, C. and Avci, H. and Dincer, M.	2021	Determination of therapeutic agents efficiencies of microsatellite instability high colon cancer cells in post-metastatic liver biochip modeling	10.1096/fj.202100333r	gastrointestinal	colon
La Rocca A and De Gregorio V and Lagreca E and Vecchione R and Netti PA and Imparato G	2023	Colorectal Cancer Bioengineered Microtissues as a Model to Replicate Tumor-ECM Crosstalk and Assess Drug Delivery Systems In Vitro.	10.3390/ijms24065678	gastrointestinal	colon
Hu Z and Cao Y and Galan EA and Hao L and Zhao H and Tang J and Sang G and Wang H and Xu B and Ma S	2022	Vascularized Tumor Spheroid-on-a-Chip Model Verifies Synergistic Vasoprotective and Chemotherapeutic Effects.	10.1021/acsbiomaterials.1c01099	gastrointestinal	esophagus
Pitingolo, G. and Nizard, P. and Riaud, A. and Taly, V.	2018	Beyond the on/off chip trade-off: A reversibly sealed microfluidic platform for 3D tumor microtissue analysis	10.1016/j.snb.2018.07.166	gastrointestinal	large intestine
Aleman, J. and Skardal, A.	2019	A multi-site metastasis-on-a-chip microphysiological system for assessing metastatic preference of cancer cells	10.1002/bit.26871	gastrointestinal	large intestine
Carvalho MR and Barata D and Teixeira LM and Giselbrecht S and Reis RL and Oliveira JM and Truckenmller R and Habibovic P	2019	Colorectal tumor-on-a-chip system: A 3D tool for precision onco-nanomedicine.	10.1126/sciadv.aaw1317	gastrointestinal	large intestine
Hsu YH and Liu WW and Wu TH and Lee CJ and Chen YH and Li PC	2019	Study of diffusive- and convective-transport mediated microtumor growth in a controlled microchamber.	10.1007/s10544-018-0356-7	gastrointestinal	large intestine
Bourn MD and Batchelor DVB and Ingram N and McLaughlan JR and Coletta PL and Evans SD and Peyman SA	2020	High-throughput microfluidics for evaluating microbubble enhanced delivery of cancer therapeutics in spheroid cultures.	10.1016/j.jconrel.2020.06.011	gastrointestinal	large intestine
Komen J and Westerbeek EY and Kolkman RW and Roesthuis J and Lievens C and van den Berg A and van der Meer AD	2020	Controlled pharmacokinetic anti-cancer drug concentration profiles lead to growth inhibition of colorectal cancer cells in a microfluidic device.	10.1039/d0lc00419g	gastrointestinal	large intestine
Hachey S.J. and Movsesyan S. and Nguyen Q.H. and Burton-Sojo G. and Tankazyan A. and Wu J. and Hoang T. and Zhao D. and Wang S. and Hatch M.M. and Celaya E. and Gomez S. and Chen G.T. and Davis R.T. and Nee K. and Pervolarakis N. and Lawson D.A. and Kessenbrock K. and Lee A.P. and Lowengrub J. and Waterman M.L. and Hughes C.C.W.	2021	An: In vitro vascularized micro-tumor model of human colorectal cancer recapitulates in vivo responses to standard-of-care therapy	10.1039/d0lc01216e	gastrointestinal	large intestine
Kim, S. and Ko, J. and Lee, S.-R. and Park, D. and Park, S. and Jeon, N.L.	2021	Anchor-IMPACT: A standardized microfluidic platform for high-throughput antiangiogenic drug screening	10.1002/bit.27765	gastrointestinal	large intestine
Nguyen O.T.P. and Misun P.M. and Lohasz C. and Lee J. and Wang W. and Schroeder T. and Hierlemann A.	2021	An Immunocompetent Microphysiological System to Simultaneously Investigate Effects of Anti-Tumor Natural Killer Cells on Tumor and Cardiac Microtissues	10.3389/fimmu.2021.781337	gastrointestinal	large intestine
Petreus T and Cadogan E and Hughes G and Smith A and Pilla Reddy V and Lau A and O'Connor MJ and Critchlow S and Ashford M and Oplustil O'Connor L	2021	Tumour-on-chip microfluidic platform for assessment of drug pharmacokinetics and treatment response.	10.1038/s42003-021-02526-y	gastrointestinal	large intestine
Pinho D and Santos D and Vila A and Carvalho S	2021	Establishment of Colorectal Cancer Organoids in Microfluidic-Based System.	10.3390/mi12050497	gastrointestinal	large intestine
Strelez C and Chilakala S and Ghaffarian K and Lau R and Spiller E and Ung N and Hixon D and Yoon AY and Sun RX and Lenz HJ and Katz JE and Mumenthaler SM	2021	Human colorectal cancer-on-chip model to study the microenvironmental influence on early metastatic spread.	10.1016/j.isci.2021.102509	gastrointestinal	large intestine
Strelez C and Ghaffarian K and Mumenthaler SM	2021	Multiplexed imaging and effluent analysis to monitor cancer cell intravasation using a colorectal cancer-on-chip.	10.1016/j.xpro.2021.100984	gastrointestinal	large intestine
Szafran RG and Gsiorowski K and Wiatrak B	2021	Colorectal Adenocarcinoma Cell Culture in a Microfluidically Controlled Environment with a Static Molecular Gradient of Polyphenol.	10.3390/molecules26113215	gastrointestinal	large intestine
Cui, Y. and Xiao, R. and Zhou, Y. and Liu, J. and Wang, Y. and Yang, X. and Shen, Z. and Liang, B. and Shen, K. and Li, Y. and Xiong, G. and Ye, Y. and Ai, X.	2022	Establishment of organoid models based on a nested array chip for fast and reproducible drug testing in colorectal cancer therapy	10.1007/s42242-022-00206-2	gastrointestinal	large intestine
Komen J and van Neerven SM and Bossink EGBM and de Groot NE and Nijman LE and van den Berg A and Vermeulen L and van der Meer AD	2022	The Effect of Dynamic, In Vivo-like Oxaliplatin on HCT116 Spheroids in a Cancer-on-Chip Model Is Representative of the Response in Xenografts.	10.3390/mi13050739	gastrointestinal	large intestine
Ong LJY and Chia S and Wong SQR and Zhang X and Chua H and Loo JM and Chua WY and Chua C and Tan E and Hentze H and Tan IB and DasGupta R and Toh YC	2022	A comparative study of tumour-on-chip models with patient-derived xenografts for predicting chemotherapy efficacy in colorectal cancer patients.	10.3389/fbioe.2022.952726	gastrointestinal	large intestine
Yusefi M and Soon ML and Teow SY and Monchouguy EI and Neerooa BNHM and Izadiyan Z and Jahangirian H and Rafiee-Moghaddam R and Webster TJ and Shameli K	2022	Fabrication of cellulose nanocrystals as potential anticancer drug delivery systems for colorectal cancer treatment.	10.1016/j.ijbiomac.2021.12.189	gastrointestinal	large intestine
Hachey SJ and Sobrino A and Lee JG and Jafari MD and Klempner SJ and Puttock EJ and Edwards RA and Lowengrub JS and Waterman ML and Zell JA and Hughes CCW	2023	A human vascularized microtumor model of patient-derived colorectal cancer recapitulates clinical disease.	10.1016/j.trsl.2022.11.011	gastrointestinal	large intestine
Iftikhar R and Snarski P and King AN and Ghimire J and Ruiz E and Lau F and Savkovic SD	2023	Epiploic Adipose Tissue (EPAT) in Obese Individuals Promotes Colonic Tumorigenesis: A Novel Model for EPAT-Dependent Colorectal Cancer Progression.	10.3390/cancers15030977	gastrointestinal	large intestine
Liu, Z. and Yu, Z. and Dong, J. and Yang, D. and Li, J. and He, Z. and Zhou, J. and Huang, L.	2023	A Pathomimetic Colorectal Tumor-on-a-Chip for In Vitro Reconstitution of the Primary Colorectal Cancer	10.1002/admt.202200758	gastrointestinal	large intestine
Snchez-Salazar MG and Crespo-Lpez Oliver R and Ramos-Meizoso S and Jerezano-Flores VS and Gallegos-Martnez S and Bolvar-Monsalve EJ and Ceballos-Gonzlez CF and Trujillo-de Santiago G and lvarez MM	2023	3D-Printed Tumor-on-Chip for the Culture of Colorectal Cancer Microspheres: Mass Transport Characterization and Anti-Cancer Drug Assays.	10.3390/bioengineering10050554	gastrointestinal	large intestine
Lee SY and Byeon S and Ko J and Hyung S and Lee IK and Jeon NL and Hong JY and Kim ST and Park SH and Lee J	2021	Reducing tumor invasiveness by ramucirumab and TGF- receptor kinase inhibitor in a diffuse-type gastric cancer patient-derived cell model.	10.1002/cam4.4259	gastrointestinal	stomach
Liu Q. and Mille L.S. and Villalobos C. and Anaya I. and Vostatek M. and Yi S. and Li W. and Liao J. and Wu H. and Song Y. and Xiong L. and Zhang Y.S.	2023	3D-bioprinted cholangiocarcinoma-on-a-chip model for evaluating drug responses	10.1007/s42242-022-00229-9	hepatic, pancreatic, biliary	bile duct
Kim JY and Fluri DA and Marchan R and Boonen K and Mohanty S and Singh P and Hammad S and Landuyt B and Hengstler JG and Kelm JM and Hierlemann A and Frey O	2015	3D spherical microtissues and microfluidic technology for multi-tissue experiments and analysis.	10.1016/j.jbiotec.2015.01.003	hepatic, pancreatic, biliary	liver
Kamei, K.-I. and Kato, Y. and Hirai, Y. and Ito, S. and Satoh, J. and Oka, A. and Tsuchiya, T. and Chen, Y. and Tabata, O.	2017	Integrated heart/cancer on a chip to reproduce the side effects of anti-cancer drugs: In vitro	10.1039/c7ra07716e	hepatic, pancreatic, biliary	liver
Lu, S. and Cuzzucoli, F. and Jiang, J. and Liang, L.-G. and Wang, Y. and Kong, M. and Zhao, X. and Cui, W. and Li, J. and Wang, S.	2018	Development of a biomimetic liver tumor-on-a-chip model based on decellularized liver matrix for toxicity testing	10.1039/c8lc00852c	hepatic, pancreatic, biliary	liver
Sharifi F. and Yesil-Celiktas O. and Kazan A. and Maharjan S. and Saghazadeh S. and Firoozbakhsh K. and Firoozabadi B. and Zhang Y.S.	2020	A hepatocellular carcinoma-bone metastasis-on-a-chip model for studying thymoquinone-loaded anticancer nanoparticles	10.1007/s42242-020-00074-8	hepatic, pancreatic, biliary	liver
Ferrari, E. and Ugolini, G.S. and Piutti, C. and Marzorati, S. and Rasponi, M.	2021	Plasma-enhanced protein patterning in a microfluidic compartmentalized platform for multi-organs-on-chip: A liver-tumor model	10.1088/1748-605x/ac0454	hepatic, pancreatic, biliary	liver
Zhu L and Shao C and Chen H and Chen Z and Zhao Y	2021	Hierarchical Hydrogels with Ordered Micro-Nano Structures for Cancer-on-a-Chip Construction.	10.34133/2021/9845679	hepatic, pancreatic, biliary	liver
Farooqi HMU and Sammantasinghar A and Kausar F and Farooqi MA and Chethikkattuveli Salih AR and Hyun K and Lim JH and Khalil AAK and Mumtaz AS and Choi KH	2022	Study of the Anticancer Potential of Plant Extracts Using Liver Tumor Microphysiological System.	10.3390/life12020135	hepatic, pancreatic, biliary	liver
Wu G. and Wu J. and Li Z. and Shi S. and Wu D. and Wang X. and Xu H. and Liu H. and Huang Y. and Wang R. and Shen J. and Dong Z. and Wang S.	2022	Development of digital organ-on-a-chip to assess hepatotoxicity and extracellular vesicle-based anti-liver cancer immunotherapy	10.1007/s42242-022-00188-1	hepatic, pancreatic, biliary	liver
Ozkan, Alican and Stolley, Danielle L. and Cressman, Erik N. K. and McMillin, Matthew and Yankeelov, Thomas E. and Rylander, Marissa Nichole	2023	Vascularized Hepatocellular Carcinoma on a Chip to Control Chemoresistance through Cirrhosis, Inflammation and Metabolic Activity	10.1002/sstr.202200403	hepatic, pancreatic, biliary	liver
Shao, C. and Yu, Y. and Lei, X. and Cao, J. and Zhao, Y. and Ye, F.	2023	Organ-on-a-chip for dynamic tumor drug resistance investigation	10.1016/j.cej.2023.141739	hepatic, pancreatic, biliary	liver
Nguyen DT and Lee E and Alimperti S and Norgard RJ and Wong A and Lee JJ and Eyckmans J and Stanger BZ and Chen CS	2019	A biomimetic pancreatic cancer on-chip reveals endothelial ablation via ALK7 signaling.	10.1126/sciadv.aav6789	hepatic, pancreatic, biliary	pancreas
Lai Benjamin FL and Lu Rick X and Hu Y and Davenport HL and Dou W and Wang EY and Radulovich N and Tsao MS and Sun Y and Radisic M	2020	Recapitulating pancreatic tumor microenvironment through synergistic use of patient organoids and organ-on-a-chip vasculature.	10.1002/adfm.202000545	hepatic, pancreatic, biliary	pancreas
Haque MR and Wessel CR and Leary DD and Wang C and Bhushan A and Bishehsari F	2022	Patient-derived pancreatic cancer-on-a-chip recapitulates the tumor microenvironment.	10.1038/s41378-022-00370-6	hepatic, pancreatic, biliary	pancreas
Beer, M. and Kuppalu, N. and Stefanini, M. and Becker, H. and Schulz, I. and Manoli, S. and Schuette, J. and Schmees, C. and Casazza, A. and Stelzle, M. and Arcangeli, A.	2017	A novel microfluidic 3D platform for culturing pancreatic ductal adenocarcinoma cells: Comparison with in vitro cultures and in vivo xenografts	10.1038/s41598-017-01256-8	hepatic, pancreatic, biliary	pancreatic duct
Brancato V and Comunanza V and Imparato G and Cor D and Urciuolo F and Noghero A and Bussolino F and Netti PA	2017	Bioengineered tumoral microtissues recapitulate desmoplastic reaction of pancreatic cancer.	10.1016/j.actbio.2016.11.072	hepatic, pancreatic, biliary	pancreatic duct
Bradney MJ and Venis SM and Yang Y and Konieczny SF and Han B	2020	A Biomimetic Tumor Model of Heterogeneous Invasion in Pancreatic Ductal Adenocarcinoma.	10.1002/smll.201905500	hepatic, pancreatic, biliary	pancreatic duct
Sgarminato V and Marasso SL and Cocuzza M and Scordo G and Ballesio A and Ciardelli G and Tonda-Turo C	2022	PDAC-on-chip for in vitro modeling of stromal and pancreatic cancer cell crosstalk.	10.1039/d2bm00881e	hepatic, pancreatic, biliary	pancreatic duct
Geyer M. and Gaul L.-M. and D`Agosto S.L. and Corbo V. and Queiroz K.	2023	The tumor stroma influences immune cell distribution and recruitment in a PDAC-on-a-chip model	10.3389/fimmu.2023.1155085	hepatic, pancreatic, biliary	pancreatic duct
Mannino RG and Santiago-Miranda AN and Pradhan P and Qiu Y and Mejias JC and Neelapu SS and Roy K and Lam WA	2017	3D microvascular model recapitulates the diffuse large B-cell lymphoma tumor microenvironment in vitro.	10.1039/c6lc01204c	lymphatic	lymphatic
Mannino RG and Pradhan P and Roy K and Lam WA	2018	3D in vitro microvascular model-based lymphoma model.	10.1016/bs.mcb.2018.05.007	lymphatic	lymphatic
Wheeler SE and Clark AM and Taylor DP and Young CL and Pillai VC and Stolz DB and Venkataramanan R and Lauffenburger D and Griffith L and Wells A	2014	Spontaneous dormancy of metastatic breast cancer cells in an all human liver microphysiologic system.	10.1038/bjc.2014.533	mammary	mammary
Bhave, G. and Lee, Y. and Hoshino, K. and Zhang, J.X.J.	2015	Colloidal quantum dot-based light emitting diodes with solution processed electron transporting layer for cellular imaging	10.1109/jsen.2014.2341675	mammary	mammary
Choi, Y. and Hyun, E. and Seo, J. and Blundell, C. and Kim, H.C. and Lee, E. and Lee, S.H. and Moon, A. and Moon, W.K. and Huh, D.	2015	A microengineered pathophysiological model of early-stage breast cancer	10.1039/c5lc00514k	mammary	mammary
Chen, Y.-C. and Zhang, Z. and Fouladdel, S. and Deol, Y. and Ingram, P.N. and McDermott, S.P. and Azizi, E. and Wicha, M.S. and Yoon, E.	2016	Single cell dual adherent-suspension co-culture micro-environment for studying tumor-stromal interactions with functionally selected cancer stem-like cells	10.1039/c6lc00062b	mammary	mammary
Clark AM and Wheeler SE and Young CL and Stockdale L and Shepard Neiman J and Zhao W and Stolz DB and Venkataramanan R and Lauffenburger D and Griffith L and Wells A	2016	A liver microphysiological system of tumor cell dormancy and inflammatory responsiveness is affected by scaffold properties.	10.1039/c6lc01171c	mammary	mammary
Gioiella, F. and Urciuolo, F. and Imparato, G. and Brancato, V. and Netti, P.A.	2016	An Engineered Breast Cancer Model on a Chip to Replicate ECM-Activation In Vitro during Tumor Progression	10.1002/adhm.201600772	mammary	mammary
Lang Q and Ren Y and Hobson D and Tao Y and Hou L and Jia Y and Hu Q and Liu J and Zhao X and Jiang H	2016	In-plane microvortices micromixer-based AC electrothermal for testing drug induced death of tumor cells.	10.1063/1.4967455	mammary	mammary
Shin, K. and Klosterhoff, B.S. and Han, B.	2016	Characterization of cell-type-specific drug transport and resistance of breast cancers using tumor-microenvironment-on-chip	10.1021/acs.molpharmaceut.6b00131	mammary	mammary
Ozcelikkale A and Shin K and Noe-Kim V and Elzey BD and Dong Z and Zhang JT and Kim K and Kwon IC and Park K and Han B	2017	Differential response to doxorubicin in breast cancer subtypes simulated by a microfluidic tumor model.	10.1016/j.jconrel.2017.09.024	mammary	mammary
Wan L and Skoko J and Yu J and Ozdoganlar OB and LeDuc PR and Neumann CA	2017	Mimicking Embedded Vasculature Structure for 3D Cancer on a Chip Approaches through Micromilling.	10.1038/s41598-017-16458-3	mammary	mammary
Beckwitt, C.H. and Clark, A.M. and Ma, B. and Whaley, D. and Oltvai, Z.N. and Wells, A.	2018	Statins attenuate outgrowth of breast cancer metastases	10.1038/s41416-018-0267-7	mammary	mammary
Chen Y and Gao D and Wang Y and Lin S and Jiang Y	2018	A novel 3D breast-cancer-on-chip platform for therapeutic evaluation of drug delivery systems.	10.1016/j.aca.2018.06.038	mammary	mammary
Clark AM and Kumar MP and Wheeler SE and Young CL and Venkataramanan R and Stolz DB and Griffith LG and Lauffenburger DA and Wells A	2018	A Model of Dormant-Emergent Metastatic Breast Cancer Progression Enabling Exploration of Biomarker Signatures.	10.1074/mcp.ra117.000370	mammary	mammary
Khazali, A.S. and Clark, A.M. and Wells, A.	2018	Inflammatory cytokine IL-8/CXCL8 promotes tumour escape from hepatocyte-induced dormancy	10.1038/bjc.2017.414	mammary	mammary
Nguyen M and De Ninno A and Mencattini A and Mermet-Meillon F and Fornabaio G and Evans SS and Cossutta M and Khira Y and Han W and Sirven P and Pelon F and Di Giuseppe D and Bertani FR and Gerardino A and Yamada A and Descroix S and Soumelis V and Mechta-Grigoriou F and Zalcman G and Camonis J and Martinelli E and Businaro L and Parrini MC	2018	Dissecting Effects of Anti-cancer Drugs and Cancer-Associated Fibroblasts by On-Chip Reconstitution of Immunocompetent Tumor Microenvironments.	10.1016/j.celrep.2018.12.015	mammary	mammary
Sano E and Mori C and Nashimoto Y and Yokokawa R and Kotera H and Torisawa YS	2018	Engineering of vascularized 3D cell constructs to model cellular interactions through a vascular network.	10.1063/1.5027183	mammary	mammary
Cheng F and Cao X and Li H and Liu T and Xie X and Huang D and Maharjan S and Bei HP and Gmez A and Li J and Zhan H and Shen H and Liu S and He J and Zhang YS	2019	Generation of Cost-Effective Paper-Based Tissue Models through Matrix-Assisted Sacrificial 3D Printing.	10.1021/acs.nanolett.9b00583	mammary	mammary
Miedel MT and Gavlock DC and Jia S and Gough A and Taylor DL and Stern AM	2019	Modeling the Effect of the Metastatic Microenvironment on Phenotypes Conferred by Estrogen Receptor Mutations Using a Human Liver Microphysiological System.	10.1038/s41598-019-44756-5	mammary	mammary
Mollica, H. and Palomba, R. and Primavera, R. and Decuzzi, P.	2019	Two-Channel Compartmentalized Microfluidic Chip for Real-Time Monitoring of the Metastatic Cascade	10.1021/acsbiomaterials.9b00697	mammary	mammary
Ozkan, A. and Ghousifam, N. and Hoopes, P.J. and Yankeelov, T.E. and Rylander, M.N.	2019	In vitro vascularized liver and tumor tissue microenvironments on a chip for dynamic determination of nanoparticle transport and toxicity	10.1002/bit.26919	mammary	mammary
Truong DD and Kratz A and Park JG and Barrientos ES and Saini H and Nguyen T and Pockaj B and Mouneimne G and LaBaer J and Nikkhah M	2019	A Human Organotypic Microfluidic Tumor Model Permits Investigation of the Interplay between Patient-Derived Fibroblasts and Breast Cancer Cells.	10.1158/0008-5472.can-18-2293	mammary	mammary
Aung A and Kumar V and Theprungsirikul J and Davey SK and Varghese S	2020	An Engineered Tumor-on-a-Chip Device with Breast Cancer-Immune Cell Interactions for Assessing T-cell Recruitment.	10.1158/0008-5472.can-19-0342	mammary	mammary
Azimi T and Loizidou M and Dwek MV	2020	Cancer cells grown in 3D under fluid flow exhibit an aggressive phenotype and reduced responsiveness to the anti-cancer treatment doxorubicin.	10.1038/s41598-020-68999-9	mammary	mammary
Becceneri, A.B. and Fuzer, A.M. and Plutin, A.M. and Batista, A.A. and Lelivre, S.A. and Cominetti, M.R.	2020	Three-dimensional cell culture models for metallodrug testing: Induction of apoptosis and phenotypic reversion of breast cancer cells by the: Trans -[Ru(PPh3)2(N, N -dimethyl- N -thiophenylthioureato-k2O,S)(bipy)]PF6complex	10.1039/d0qi00502a	mammary	mammary
Chi CW and Lao YH and Ahmed AHR and Benoy EC and Li C and Dereli-Korkut Z and Fu BM and Leong KW and Wang S	2020	High-Throughput Tumor-on-a-Chip Platform to Study Tumor-Stroma Interactions and Drug Pharmacokinetics.	10.1002/adhm.202000880	mammary	mammary
Kim J and Lee C and Kim I and Ro J and Kim J and Min Y and Park J and Sunkara V and Park YS and Michael I and Kim YA and Lee HJ and Cho YK	2020	Three-Dimensional Human Liver-Chip Emulating Premetastatic Niche Formation by Breast Cancer-Derived Extracellular Vesicles.	10.1021/acsnano.0c04778	mammary	mammary
Kwak, T.J. and Lee, E.	2020	Rapid multilayer microfabrication for modeling organotropic metastasis in breast cancer	10.1088/1758-5090/abbd28	mammary	mammary
Lee, J. and Kwak, B.	2020	Simultaneous on-chip isolation and characterization of circulating tumor cell sub-populations	10.1016/j.bios.2020.112564	mammary	mammary
Miller PG and Chen CY and Wang YI and Gao E and Shuler ML	2020	Multiorgan microfluidic platform with breathable lung chamber for inhalation or intravenous drug screening and development.	10.1002/bit.27188	mammary	mammary
Mintz R.L. and Lao Y.-H. and Chi C.-W. and He S. and Li M. and Quek C.H. and Shao D. and Chen B. and Han J. and Wang S. and Leong K.W.	2020	CRISPR/Cas9-mediated mutagenesis to validate the synergy between PARP1 inhibition and chemotherapy in BRCA1-mutated breast cancer cells	10.1002/btm2.10152	mammary	mammary
Brown, L.M. and Hebert, K.L. and Gurrala, R.R. and Byrne, C.E. and Burow, M. and Martin, E.C. and Lau, F.H.	2021	Modeling breast cancer in human breast tissue using a microphysiological system	10.3791/62009	mammary	mammary
Clark AM and Heusey HL and Griffith LG and Lauffenburger DA and Wells A	2021	IP-10 (CXCL10) Can Trigger Emergence of Dormant Breast Cancer Cells in a Metastatic Liver Microenvironment.	10.3389/fonc.2021.676135	mammary	mammary
Crippa M and Bersini S and Gilardi M and Arrigoni C and Gamba S and Falanga A and Candrian C and Dubini G and Vanoni M and Moretti M	2021	Correction: A microphysiological early metastatic niche on a chip reveals how heterotypic cell interactions and inhibition of integrin subunit (3) impact breast cancer cell extravasation.	10.1039/d1lc90024b	mammary	mammary
Crippa, M. and Bersini, S. and Gilardi, M. and Arrigoni, C. and Gamba, S. and Falanga, A. and Candrian, C. and Dubini, G. and Vanoni, M. and Moretti, M.	2021	A microphysiological early metastatic niche on a chip reveals how heterotypic cell interactions and inhibition of integrin subunit 3impact breast cancer cell extravasation	10.1039/d0lc01011a	mammary	mammary
Firatligil-Yildirir, B. and Bati-Ayaz, G. and Tahmaz, I. and Bilgen, M. and Pesen-Okvur, D. and Yalcin-Ozuysal, O.	2021	On-chip determination of tissue-specific metastatic potential of breast cancer cells	10.1002/bit.27855	mammary	mammary
Frazier T and Williams C and Henderson M and Duplessis T and Rogers E and Wu X and Hamel K and Martin EC and Mohiuddin O and Shaik S and Devireddy R and Rowan BG and Hayes DJ and Gimble JM	2021	Breast Cancer Reconstruction: Design Criteria for a Humanized Microphysiological System.	10.1089/ten.tea.2020.0372	mammary	mammary
Lee J and Mehrotra S and Zare-Eelanjegh E and Rodrigues RO and Akbarinejad A and Ge D and Amato L and Kiaee K and Fang Y and Rosenkranz A and Keung W and Mandal BB and Li RA and Zhang T and Lee H and Dokmeci MR and Zhang YS and Khademhosseini A and Shin SR	2021	A Heart-Breast Cancer-on-a-Chip Platform for Disease Modeling and Monitoring of Cardiotoxicity Induced by Cancer Chemotherapy.	10.1002/smll.202004258	mammary	mammary
Mayo V and Bowles AC and Wubker LE and Ortiz I and Cordoves AM and Cote RJ and Correa D and Agarwal A	2021	Human-derived osteoblast-like cells and pericyte-like cells induce distinct metastatic phenotypes in primary breast cancer cells.	10.1177/1535370220971599	mammary	mammary
Tien J and Dance YW and Ghani U and Seibel AJ and Nelson CM	2021	Interstitial Hypertension Suppresses Escape of Human Breast Tumor Cells Via Convection of Interstitial Fluid.	10.1007/s12195-020-00661-w	mammary	mammary
Veith I and Mencattini A and Picant V and Serra M and Leclerc M and Comes MC and Mami-Chouaib F and Camonis J and Descroix S and Shirvani H and Mechta-Grigoriou F and Zalcman G and Parrini MC and Martinelli E	2021	Apoptosis mapping in space and time of 3D tumor ecosystems reveals transmissibility of cytotoxic cancer death.	10.1371/journal.pcbi.1008870	mammary	mammary
Aboulkheyr Es H and Aref AR and Warkiani ME	2022	Generation and Culture of Organotypic Breast Carcinoma Spheroids for the Study of Drug Response in a 3D Microfluidic Device.	10.1007/978-1-0716-2513-2_4	mammary	mammary
Dance YW and Meshulam T and Seibel AJ and Obenreder MC and Layne MD and Nelson CM and Tien J	2022	Adipose Stroma Accelerates the Invasion and Escape of Human Breast Cancer Cells from an Engineered Microtumor.	10.1007/s12195-021-00697-6	mammary	mammary
Dornhof J and Kieninger J and Muralidharan H and Maurer J and Urban GA and Weltin A	2022	Microfluidic organ-on-chip system for multi-analyte monitoring of metabolites in 3D cell cultures.	10.1039/d1lc00689d	mammary	mammary
Gallegos-Martnez S and Lara-Mayorga IM and Samandari M and Mendoza-Buenrostro C and Flores-Garza BG and Reyes-Corts LM and Segoviano-Ramrez JC and Zhang YS and Trujillo-de Santiago G and lvarez MM	2022	Culture of cancer spheroids and evaluation of anti-cancer drugs in 3D-printed miniaturized continuous stirred tank reactors (mCSTRs).	10.1088/1758-5090/ac61a4	mammary	mammary
Ganpisetti R. and Mounika M.S. and Bag I. and Rana R. and Sanjay G. and Giribabu K.	2022	3D Bioprinting Models for Novel Breast Cancer Strategies	10.52711/0974-360x.2022.00942	mammary	mammary
Jeibouei S and Hojat A and Mostafavi E and Aref AR and Kalbasi A and Niazi V and Ajoudanian M and Mohammadi F and Saadati F and Javadi SM and Shams F and Moghaddam M and Karami F and Sharifi K and Moradian F and Akbari ME and Zali H	2022	Radiobiological effects of wound fluid on breast cancer cell lines and human-derived tumor spheroids in 2D and microfluidic culture.	10.1038/s41598-022-11023-z	mammary	mammary
Parsian, M. and Mutlu, P. and Yildirim, E. and Ildiz, C. and Ozen, C. and Gunduz, U.	2022	Development of a microfluidic platform to maintain viability of micro-dissected tumor slices in culture	10.1063/5.0087532	mammary	mammary
Prince E and Kheiri S and Wang Y and Xu F and Cruickshank J and Topolskaia V and Tao H and Young EWK and McGuigan AP and Cescon DW and Kumacheva E	2022	Microfluidic Arrays of Breast Tumor Spheroids for Drug Screening and Personalized Cancer Therapies.	10.1002/adhm.202101085	mammary	mammary
Seibel AJ and Kelly OM and Dance YW and Nelson CM and Tien J	2022	Role of Lymphatic Endothelium in Vascular Escape of Engineered Human Breast Microtumors.	10.1007/s12195-022-00745-9	mammary	mammary
Shah, L. and Latif, A. and Williams, K.J. and Tirella, A.	2022	Role of stiffness and physico-chemical properties of tumour microenvironment on breast cancer cell stemness	10.1016/j.actbio.2022.08.074	mammary	mammary
Singh B and Maharjan S and Pan DC and Zhao Z and Gao Y and Zhang YS and Mitragotri S	2022	Imiquimod-gemcitabine nanoparticles harness immune cells to suppress breast cancer.	10.1016/j.biomaterials.2021.121302	mammary	mammary
Zhang K and Du Z and Yuan T and Huang J and Zhao X and Mi S	2022	Long-term cultured microvascular networks on chip for tumor vascularization research and drug testing.	10.1063/5.0090027	mammary	mammary
Dance YW and Obenreder MC and Seibel AJ and Meshulam T and Ogony JW and Lahiri N and Pacheco-Spann L and Radisky DC and Layne MD and Farmer SR and Nelson CM and Tien J	2023	Adipose Cells Induce Escape from an Engineered Human Breast Microtumor Independently of their Obesity Status.	10.1007/s12195-022-00750-y	mammary	mammary
Komar Z.M. and van Gent D.C. and Chakrabarty S.	2023	Establishing a Microfluidic Tumor Slice Culture Platform to Study Drug Response	10.1002/cpz1.693	mammary	mammary
Antunes J and Gaspar VM and Ferreira L and Monteiro M and Henrique R and Jernimo C and Mano JF	2019	In-air production of 3D co-culture tumor spheroid hydrogels for expedited drug screening.	10.1016/j.actbio.2019.06.012	multiple organs	multiple organs
Jeon S and Kim S and Ha S and Lee S and Kim E and Kim SY and Park SH and Jeon JH and Kim SW and Moon C and Nelson BJ and Kim JY and Yu SW and Choi H	2019	Magnetically actuated microrobots as a platform for stem cell transplantation.	10.1126/scirobotics.aav4317	multiple organs	multiple organs
Mencattini A and Di Giuseppe D and Comes MC and Casti P and Corsi F and Bertani FR and Ghibelli L and Businaro L and Di Natale C and Parrini MC and Martinelli E	2020	Discovering the hidden messages within cell trajectories using a deep learning approach for in vitro evaluation of cancer drug treatments.	10.1038/s41598-020-64246-3	multiple organs	multiple organs
Verbruggen SW and Thompson CL and Duffy MP and Lunetto S and Nolan J and Pearce OMT and Jacobs CR and Knight MM	2021	Mechanical Stimulation Modulates Osteocyte Regulation of Cancer Cell Phenotype.	10.3390/cancers13122906	multiple organs	multiple organs
Ao Z and Cai H and Wu Z and Hu L and Li X and Kaurich C and Gu M and Cheng L and Lu X and Guo F	2022	Evaluation of cancer immunotherapy using mini-tumor chips.	10.7150/thno.71761	multiple organs	multiple organs
Chakrabarty S and Quiros-Solano WF and Kuijten MMP and Haspels B and Mallya S and Lo CSY and Othman A and Silvestri C and van de Stolpe A and Gaio N and Odijk H and van de Ven M and de Ridder CMA and van Weerden WM and Jonkers J and Dekker R and Taneja N and Kanaar R and van Gent DC	2022	A Microfluidic Cancer-on-Chip Platform Predicts Drug Response Using Organotypic Tumor Slice Culture.	10.1158/0008-5472.can-21-0799	multiple organs	multiple organs
Conceio F and Sousa DM and Loessberg-Zahl J and Vollertsen AR and Neto E and Se K and Paredes J and Leferink A and Lamghari M	2022	A metastasis-on-a-chip approach to explore the sympathetic modulation of breast cancer bone metastasis.	10.1016/j.mtbio.2022.100219	multiple organs	multiple organs
Mitxelena-Iribarren O and Lizarbe-Sancha S and Campisi J and Arana S and Mujika M	2021	Different Microfluidic Environments for In Vitro Testing of Lipid Nanoparticles against Osteosarcoma.	10.3390/bioengineering8060077	musculoskeletal	bone
Gomez-Roman, N. and Chalmers, A.J.	2019	Patient-specific 3D-printed glioblastomas	10.1038/s41551-019-0379-2	neural	brain
Oliver CR and Westerhof TM and Castro MG and Merajver SD	2020	Quantifying the Brain Metastatic Tumor Micro-Environment using an Organ-On-A Chip 3D Model, Machine Learning, and Confocal Tomography.	10.3791/61654	neural	brain
Samiei, E. and Seyfoori, A. and Toyota, B. and Ghavami, S. and Akbari, M.	2020	Investigating programmed cell death and tumor invasion in a three-dimensional (3d) microfluidic model of glioblastoma	10.3390/ijms21093162	neural	brain
Prez-Aliacar M and Doweidar MH and Doblar M and Ayensa-Jimnez J	2021	Predicting cell behaviour parameters from glioblastoma on a chip images. A deep learning approach.	10.1016/j.compbiomed.2021.104547	neural	brain
Silvani G. and Basirun C. and Wu H. and Mehner C. and Poole K. and Bradbury P. and Chou J.	2021	A 3D-Bioprinted Vascularized Glioblastoma-on-a-Chip for Studying the Impact of Simulated Microgravity as a Novel Pre-Clinical Approach in Brain Tumor Therapy	10.1002/adtp.202100106	neural	brain
Ustun M and Rahmani Dabbagh S and Ilci IS and Bagci-Onder T and Tasoglu S	2021	Glioma-on-a-Chip Models.	10.3390/mi12050490	neural	brain
Zhang Z and Liu L and Ma C and Cui X and Lam RHW and Chen W	2021	An in silico glioblastoma microenvironment model dissects the immunological mechanisms of resistance to PD-1 checkpoint blockade immunotherapy.	10.1002/smtd.202100197	neural	brain
Marzagalli M and Pelizzoni G and Fedi A and Vitale C and Fontana F and Bruno S and Poggi A and Dondero A and Aiello M and Castriconi R and Bottino C and Scaglione S	2022	A multi-organ-on-chip to recapitulate the infiltration and the cytotoxic activity of circulating NK cells in 3D matrix-based tumor model.	10.3389/fbioe.2022.945149	neural	nerve
Micheli, S. and Piunti, C. and Sorgato, M. and Lucchetta, G. and Cimetta, E.	2022	Cancer-on-a-Chip Platform to Study Metastatic Microenvironments	10.3303/cet2293036	neural	nerve
Lin C and Lin L and Mao S and Yang L and Yi L and Lin X and Wang J and Lin ZX and Lin JM	2018	Reconstituting Glioma Perivascular Niches on a Chip for Insights into Chemoresistance of Glioma.	10.1021/acs.analchem.8b02133	neural	neural
Yi, H.-G. and Jeong, Y.H. and Kim, Y. and Choi, Y.-J. and Moon, H.E. and Park, S.H. and Kang, K.S. and Bae, M. and Jang, J. and Youn, H. and Paek, S.H. and Cho, D.-W.	2019	A bioprinted human-glioblastoma-on-a-chip for the identification of patient-specific responses to chemoradiotherapy	10.1038/s41551-019-0363-x	neural	neural
Cui X and Ma C and Vasudevaraja V and Serrano J and Tong J and Peng Y and Delorenzo M and Shen G and Frenster J and Morales RT and Qian W and Tsirigos A and Chi AS and Jain R and Kurz SC and Sulman EP and Placantonakis DG and Snuderl M and Chen W	2020	Dissecting the immunosuppressive tumor microenvironments in Glioblastoma-on-a-Chip for optimized PD-1 immunotherapy.	10.7554/elife.52253	neural	neural
Mamani JB and Marinho BS and Rego GNA and Nucci MP and Alvieri F and Santos RSD and Ferreira JVM and Oliveira FA and Gamarra LF	2020	Magnetic hyperthermia therapy in glioblastoma tumor on-a-Chip model.	10.31744/einstein_journal/2020ao4954	neural	neural
Park W and Bae M and Hwang M and Jang J and Cho DW and Yi HG	2021	3D Cell-Printed Hypoxic Cancer-on-a-Chip for Recapitulating Pathologic Progression of Solid Cancer.	10.3791/61945	neural	neural
Baek S and Yu SE and Deng YH and Lee YJ and Lee DG and Kim S and Yoon S and Kim HS and Park J and Lee CH and Lee JB and Kong HJ and Kang SG and Shin YM and Sung HJ	2022	Quenching Epigenetic Drug Resistance Using Antihypoxic Microparticles in Glioblastoma Patient-Derived Chips.	10.1002/adhm.202102226	neural	neural
Yigci D. and Sarabi M.R. and Ustun M. and Atceken N. and Sokullu E. and Bagci-Onder T. and Tasoglu S.	2022	3D bioprinted glioma models	10.1088/2516-1091/ac7833	neural	neural
Amereh M and Akbari M and Nadler B	2023	In-silico study of asymmetric remodeling of tumors in response to external biochemical stimuli.	10.1038/s41598-022-26891-8	neural	neural
Bae, J. and Kim, M.-H. and Han, S. and Park, S.	2023	Development of Tumor-Vasculature Interaction on Chip Mimicking Vessel Co-Option of Glioblastoma	10.1007/s13206-022-00090-z	neural	neural
Song Y and Shou X and Sheng B and Mei J and Shi K and Shang L and Zhu X	2023	Cell Membranes from Tumor-Tropic MSCs Screened by a Microfluidic Chip for Drug Nanoparticles Encapsulation and Cancer Targeted Therapy.	10.1002/adhm.202202904	reproductive	cervix
Saha B and Mathur T and Handley KF and Hu W and Afshar-Kharghan V and Sood AK and Jain A	2020	OvCa-Chip microsystem recreates vascular endothelium-mediated platelet extravasation in ovarian cancer.	10.1182/bloodadvances.2020001632	reproductive	ovary
Kast V and Loessner D	2021	3D Models for Ovarian Cancer.	10.1007/978-3-030-73359-9_9	reproductive	ovary
Saha B and Mathur T and Tronolone JJ and Chokshi M and Lokhande GK and Selahi A and Gaharwar AK and Afshar-Kharghan V and Sood AK and Bao G and Jain A	2021	Human tumor microenvironment chip evaluates the consequences of platelet extravasation and combinatorial antitumor-antiplatelet therapy in ovarian cancer.	10.1126/sciadv.abg5283	reproductive	ovary
Wan Z and Floryan MA and Coughlin MF and Zhang S and Zhong AX and Shelton SE and Wang X and Xu C and Barbie DA and Kamm RD	2023	New Strategy for Promoting Vascularization in Tumor Spheroids in a Microfluidic Assay.	10.1002/adhm.202201784	reproductive	ovary
Lin, K.-C. and Torga, G. and Sun, Y. and Axelrod, R. and Pienta, K.J. and Sturm, J.C. and Austin, R.H.	2019	The role of heterogeneous environment and docetaxel gradient in the emergence of polyploid, mesenchymal and resistant prostate cancer cells	10.1007/s10585-019-09958-1	reproductive	prostate
Comes MC and Filippi J and Mencattini A and Corsi F and Casti P and De Ninno A and Di Giuseppe D and D'Orazio M and Ghibelli L and Mattei F and Schiavoni G and Businaro L and Di Natale C and Martinelli E	2020	Accelerating the experimental responses on cell behaviors: a long-term prediction of cell trajectories using Social Generative Adversarial Network.	10.1038/s41598-020-72605-3	reproductive	prostate
Xu Z and Li E and Guo Z and Yu R and Hao H and Xu Y and Sun Z and Li X and Lyu J and Wang Q	2016	Design and Construction of a Multi-Organ Microfluidic Chip Mimicking the in vivo Microenvironment of Lung Cancer Metastasis.	10.1021/acsami.6b08746	respiratory	lung
Hassell BA and Goyal G and Lee E and Sontheimer-Phelps A and Levy O and Chen CS and Ingber DE	2017	Human Organ Chip Models Recapitulate Orthotopic Lung Cancer Growth, Therapeutic Responses, and Tumor Dormancy In Vitro.	10.1016/j.celrep.2017.09.043	respiratory	lung
Moghadas H and Saidi MS and Kashaninejad N and Kiyoumarsioskouei A and Nguyen NT	2017	Fabrication and characterization of low-cost, bead-free, durable and hydrophobic electrospun membrane for 3D cell culture.	10.1007/s10544-017-0215-y	respiratory	lung
Jung D.J. and Shin T.H. and Kim M. and Sung C.O. and Jang S.J. and Jeong G.S.	2019	A one-stop microfluidic-based lung cancer organoid culture platform for testing drug sensitivity	10.1039/c9lc00496c	respiratory	lung
Paek, J. and Park, S.E. and Lu, Q. and Park, K.-T. and Cho, M. and Oh, J.M. and Kwon, K.W. and Yi, Y.-S. and Song, J.W. and Edelstein, H.I. and Ishibashi, J. and Yang, W. and Myerson, J.W. and Kiseleva, R.Y. and Aprelev, P. and Hood, E.D. and Stambolian, D. and Seale, P. and Muzykantov, V.R. and Huh, D.	2019	Microphysiological Engineering of Self-Assembled and Perfusable Microvascular Beds for the Production of Vascularized Three-Dimensional Human Microtissues	10.1021/acsnano.9b00686	respiratory	lung
Dhiman N and Shagaghi N and Bhave M and Sumer H and Kingshott P and Rath SN	2020	Selective Cytotoxicity of a Novel Trp-Rich Peptide against Lung Tumor Spheroids Encapsulated inside a 3D Microfluidic Device.	10.1002/adbi.201900285	respiratory	lung
Khalid M.A.U. and Kim Y.S. and Ali M. and Lee B.G. and Cho Y.-J. and Choi K.H.	2020	A lung cancer-on-chip platform with integrated biosensors for physiological monitoring and toxicity assessment	10.1016/j.bej.2019.107469	respiratory	lung
Xu M and Wang Y and Duan W and Xia S and Wei S and Liu W and Wang Q	2020	Proteomic Reveals Reasons for Acquired Drug Resistance in Lung Cancer Derived Brain Metastasis Based on a Newly Established Multi-Organ Microfluidic Chip Model.	10.3389/fbioe.2020.612091	respiratory	lung
Dhiman N and Shagaghi N and Bhave M and Sumer H and Kingshott P and Rath SN	2021	Indirect co-culture of lung carcinoma cells with hyperthermia-treated mesenchymal stem cells influences tumor spheroid growth in a collagen-based 3-dimensional microfluidic model.	10.1016/j.jcyt.2020.07.004	respiratory	lung
Park S and Kim TH and Kim SH and You S and Jung Y	2021	Three-Dimensional Vascularized Lung Cancer-on-a-Chip with Lung Extracellular Matrix Hydrogels for In Vitro Screening.	10.3390/cancers13163930	respiratory	lung
Sankar S and Mehta V and Ravi S and Sharma CS and Rath SN	2021	A novel design of microfluidic platform for metronomic combinatorial chemotherapy drug screening based on 3D tumor spheroid model.	10.1007/s10544-021-00593-w	respiratory	lung
Zheng L and Wang B and Sun Y and Dai B and Fu Y and Zhang Y and Wang Y and Yang Z and Sun Z and Zhuang S and Zhang D	2021	An Oxygen-Concentration-Controllable Multiorgan Microfluidic Platform for Studying Hypoxia-Induced Lung Cancer-Liver Metastasis and Screening Drugs.	10.1021/acssensors.0c01846	respiratory	lung
Azizipour N and Avazpour R and Weber MH and Sawan M and Ajji A and Rosenzweig DH	2022	Uniform Tumor Spheroids on Surface-Optimized Microfluidic Biochips for Reproducible Drug Screening and Personalized Medicine.	10.3390/mi13040587	respiratory	lung
Lai, W.-H. and Mu, H.Y. and Lu, Y.L. and Chen, H. and Wen, J.-W. and Wu, H.-J. and Cheng, C.-M. and Huang, J.H.	2022	Dual-cell culture system with identical culture environment for comparison of anti-cancer drug toxicity	10.1016/j.ces.2022.117555	respiratory	lung
Sadrjavadi, K. and Taran, M. and Fattahi, A. and Khoshroo, A.	2022	A microelectrode system for simple measurement of neuron specific enolase with photolithography technique	10.1016/j.microc.2022.107889	respiratory	lung
Kim JH and Lee S and Kang SJ and Choi YW and Choi SY and Park JY and Chang IH	2021	Establishment of Three-Dimensional Bioprinted Bladder Cancer-on-a-Chip with a Microfluidic System Using Bacillus Calmette-Gurin.	10.3390/ijms22168887	urinary	bladder
Kim JH and Choi J and Kim M and Kang SJ and Choi YW and Choi SY and Kim SH and Chang IH	2022	Immunotherapeutic effects of recombinant Bacillus Calmette-Gurin containing sic gene in ex vivo and in vivo bladder cancer models.	10.4111/icu.20210425	urinary	bladder
Lee, S. and Kim, J.H. and Kang, S.J. and Chang, I.H. and Park, J.Y.	2022	Customized Multilayered Tissue-on-a-Chip (MToC) to Simulate Bacillus Calmette-Gurin (BCG) Immunotherapy for Bladder Cancer Treatment	10.1007/s13206-022-00047-2	urinary	bladder
Choi J. and Jung T.Y. and Kim J.H. and Maeng S. and Kang S.J. and Kim M. and Choi Y.W. and Choi S.Y. and Kim S.-H. and Chang I.H.	2023	Efficacy of recombinant Bacillus Calmette-Guerin containing dltA in in vivo three-dimensional bio-printed bladder cancer-on-a-chip and ex vivo orthotopic mouse model	10.4111/icu.20220293	urinary	bladder
Miller CP and Tsuchida C and Zheng Y and Himmelfarb J and Akilesh S	2018	A 3D Human Renal Cell Carcinoma-on-a-Chip for the Study of Tumor Angiogenesis.	10.1016/j.neo.2018.02.011	urinary	kidney
Wang Y and Wu D and Wu G and Wu J and Lu S and Lo J and He Y and Zhao C and Zhao X and Zhang H and Wang S	2020	Metastasis-on-a-chip mimicking the progression of kidney cancer in the liver for predicting treatment efficacy.	10.7150/thno.38736	urinary	kidney
